# Supplementary material for: Deleterious variants in CRLS1 lead to cardiolipin deficiency and cause an autosomal recessive multi-system mitochondrial disease
Source: Hum Mol Genet. 2022 Feb 11;31(21):3597–612. doi: 10.1093/hmg/ddac040 (PMC9616573; doi:10.1093/hmg/ddac040)
Supplement: Lee_et_al_Supplementary_Information_revised_ddac040 [file lee_et_al_supplementary_information_revised_ddac040.zip]

Archive with 1 entries (1 files):
- Lee_et_al_Supplementary_Information_revised_ddac040.docx
