# Supplementary material for: Deleterious variants in CRLS1 lead to cardiolipin deficiency and cause an autosomal recessive multi-system mitochondrial disease
Source: Hum Mol Genet. 2022 Feb 11;31(21):3597–612. doi: 10.1093/hmg/ddac040 (PMC9616573; doi:10.1093/hmg/ddac040)
Supplement: Supplementary_Data_ddac040 [file supplementary_data_ddac040.xlsx]

## Sheet: Patient cells
Genes	ProteinDescriptions	log2 ratio Patient/WT	Adj.Pvalue
CALD1	Caldesmon	2.80749	1.21816e-18
P4HA2	Prolyl 4-hydroxylase subunit alpha-2	1.89537	5.02889e-19
MCM3	DNA replication licensing factor MCM3	-1.77845	6.71924e-19
MYH9	Myosin-9	1.31253	3.01538e-19
COL12A1	Collagen alpha-1(XII) chain	1.42203	9.96004e-19
RRBP1	Ribosome-binding protein 1	2.29205	1.0416e-18
VIM	Vimentin	1.97502	1.3416e-17
MFGE8	Lactadherin	1.88616	1.49202e-17
ANXA2	Annexin A2	1.20591	2.6556e-17
THBS1	Thrombospondin-1	1.77198	9.66427e-17
ABI1	Abl interactor 1	1.88549	1.13951e-16
RAB2B	Ras-related protein Rab-2B	0.843415	1.35542e-16
RCN1	Reticulocalbin-1	1.00719	2.8471e-16
FN1	Fibronectin	1.47364	6.16608e-16
CTSD	Cathepsin D	1.94225	7.69138e-16
FKBP9	Peptidyl-prolyl cis-trans isomerase FKBP9	2.55675	7.36483e-16
MYOF	Myoferlin	0.724478	7.23001e-16
LOXL2	Lysyl oxidase homolog 2	1.89526	8.85377e-16
GNAS	Guanine nucleotide-binding protein G(s) subunit alpha isoforms short;GNAS complex locus, isoform CRA_b;Guanine nucleotide-binding protein G(s) subunit alpha isoforms short;Guanine nucleotide-binding protein G(s) subunit alpha isoforms XLas	1.41439	1.05569e-15
LMNA	Prelamin-A/C	1.55319	1.11978e-15
MVP	Major vault protein	0.890366	1.25185e-15
HEBP2	Heme-binding protein 2	1.49112	1.24119e-15
RPL27A	60S ribosomal protein L27a	-0.99264	1.79073e-15
ALDH1L2	10-formyltetrahydrofolate dehydrogenase;Mitochondrial 10-formyltetrahydrofolate dehydrogenase	1.63297	2.27452e-15
HSPB1	Heat shock protein beta-1	1.08414	2.36968e-15
P4HA1	Prolyl 4-hydroxylase subunit alpha-1	1.28435	2.6988e-15
CSTB	Cystatin-B	0.969081	2.92377e-15
TLN1	Talin-1	0.560647	2.89088e-15
MRPS35	28S ribosomal protein S35, mitochondrial	0.773363	3.55262e-15
GSN	Gelsolin	0.934336	5.43231e-15
PPP1R12A	Protein phosphatase 1 regulatory subunit 12A	1.643	6.51382e-15
COL1A2	Collagen alpha-2(I) chain	3.20845	8.47446e-15
DPYSL2	Dihydropyrimidinase-related protein 2	1.20111	8.2942e-15
FARP1	FERM, ARHGEF and pleckstrin domain-containing protein 1;FERM, ARHGEF and pleckstrin domain-containing protein 1	2.28844	8.86247e-15
CTNNA1	Catenin alpha-1	1.28901	1.23316e-14
COL3A1	Collagen alpha-1(III) chain	2.38232	1.49921e-14
SKIV2L	Helicase SKI2W	2.44198	1.57027e-14
SERPINH1	Serpin H1	1.26275	1.72069e-14
CYB5R3	NADH-cytochrome b5 reductase 3	1.30849	1.86934e-14
LRP1	Prolow-density lipoprotein receptor-related protein 1	1.25468	1.89539e-14
CAPG	Macrophage-capping protein	3.11401	2.15439e-14
TLN2	Talin-2	0.546468	2.43135e-14
USO1	General vesicular transport factor p115	1.36048	2.66593e-14
CTSZ	Cathepsin Z	2.08073	2.72278e-14
COL6A2	Collagen alpha-2(VI) chain	1.82728	2.9357e-14
HSP90B1	Endoplasmin	0.703376	3.23857e-14
P4HB	Protein disulfide-isomerase	0.804298	3.86696e-14
FKBP10	Peptidyl-prolyl cis-trans isomerase FKBP10	1.59379	3.92055e-14
ARHGDIA	Rho GDP-dissociation inhibitor 1	1.71581	4.00728e-14
CNN2	Calponin;Calponin;Calponin-2	2.0454	4.31469e-14
PDLIM7	PDZ and LIM domain protein 7	1.18001	4.8734e-14
MAP4	Microtubule-associated protein;Microtubule-associated protein 4	2.10611	5.13942e-14
EMD	Emerin	1.75286	6.02128e-14
PRPS1	Ribose-phosphate pyrophosphokinase 1	1.56768	6.22287e-14
PLBD2	Putative phospholipase B-like 2	1.91279	6.5192e-14
PALLD	Palladin	1.51928	6.77194e-14
SLC7A5	Large neutral amino acids transporter small subunit 1	2.98673	6.89466e-14
STMN1	Stathmin	1.20816	7.32051e-14
SCARB2	Lysosome membrane protein 2;Lysosome membrane protein 2;Lysosome membrane protein 2;Lysosome membrane protein 2 (Fragment);Lysosome membrane protein 2;Lysosome membrane protein 2	1.18339	7.66032e-14
ANXA1	Annexin A1	0.587641	7.69845e-14
MYLK	Myosin light chain kinase, smooth muscle	1.54602	9.30126e-14
TAGLN	Transgelin	3.61652	9.83965e-14
CNN3	Calponin-3	4.71834	9.75499e-14
SPARC	SPARC	2.64854	1.01953e-13
GLB1	Beta-galactosidase	1.20252	1.16948e-13
CKAP4	Cytoskeleton-associated protein 4	1.1057	1.2571e-13
KPNA2	Importin subunit alpha-1	-2.35448	1.34944e-13
PRKG1	cGMP-dependent protein kinase 1	2.03027	1.39111e-13
SEC61B	Protein transport protein Sec61 subunit beta	2.02833	1.50838e-13
ACAA2	3-ketoacyl-CoA thiolase, mitochondrial;3-ketoacyl-CoA thiolase, mitochondrial	1.42772	1.58129e-13
YWHAQ	14-3-3 protein theta	1.20833	1.56422e-13
COL1A1	Collagen alpha-1(I) chain	4.61843	1.85295e-13
PTK7	Inactive tyrosine-protein kinase 7	1.84165	2.17709e-13
PLXNB2	Plexin-B2	1.21788	2.21183e-13
CTTN	Src substrate cortactin	0.776778	2.24731e-13
TUBA1C	Tubulin alpha chain;Tubulin alpha-1C chain	2.9104	2.29974e-13
TRIO	Triple functional domain protein	1.22703	2.4058e-13
TNKS1BP1	182 kDa tankyrase-1-binding protein	1.91819	2.41044e-13
NXN	Nucleoredoxin	2.20858	2.65565e-13
ANXA6	Annexin A6	0.770694	2.8759e-13
AK5	Adenylate kinase isoenzyme 5	1.19978	2.94474e-13
S100A11	Protein S100-A11	1.10172	3.62898e-13
MICAL1	[F-actin]-monooxygenase MICAL1	1.31816	3.59038e-13
SH3GLB1	Endophilin-B1	2.05945	3.72457e-13
AHNAK	Neuroblast differentiation-associated protein AHNAK	2.27209	3.75342e-13
BCLAF1	Bcl-2-associated transcription factor 1	1.64069	4.02484e-13
PLEC	Plectin	0.583965	4.11867e-13
MYO1B	Unconventional myosin-Ib	0.753995	4.17777e-13
C15orf38-AP3S2;ARPIN	Protein C15orf38-AP3S2;Arpin	1.1089	4.39701e-13
P3H1	Prolyl 3-hydroxylase 1	1.08981	4.45527e-13
GRN	Progranulin	2.51095	5.53253e-13
SEPTIN9	Septin-9	0.757594	6.53216e-13
BAX	Apoptosis regulator BAX	2.90772	7.67571e-13
DDAH2	N(G),N(G)-dimethylarginine dimethylaminohydrolase 2	1.45588	8.30665e-13
SNX3	Sorting nexin-3	0.901216	8.98669e-13
TBCB	Tubulin-folding cofactor B	0.826447	1.04015e-12
HSPA8	Heat shock cognate 71 kDa protein	-0.610202	1.05687e-12
STX7	Syntaxin-7	2.88118	1.10924e-12
CRIP2	Cysteine-rich protein 2	4.39425	1.10707e-12
GNS	N-acetylglucosamine-6-sulfatase	1.33462	1.14266e-12
GSTP1	Glutathione S-transferase P	1.11878	1.16247e-12
GARS1	Glycine--tRNA ligase	0.687345	1.35535e-12
CARS1	Cysteine--tRNA ligase, cytoplasmic	0.662175	1.34559e-12
CPQ	Carboxypeptidase Q	2.03508	1.35168e-12
YBX3	Y-box-binding protein 3	1.74992	1.40626e-12
S100A13	Protein S100-A13	1.44552	1.42209e-12
REXO2	Oligoribonuclease, mitochondrial (Fragment);Oligoribonuclease, mitochondrial	0.850571	1.5956e-12
TOP1	DNA topoisomerase 1	-1.39295	1.69564e-12
FLNA	Filamin-A	0.392097	1.75338e-12
GYS1	Glycogen [starch] synthase, muscle	1.53191	1.80057e-12
LIMA1	LIM domain and actin-binding protein 1	1.87946	1.96619e-12
TUBB3	Tubulin beta-3 chain	1.75819	2.08383e-12
PDIA4	Protein disulfide-isomerase A4	0.551327	2.10284e-12
ERLIN1	Erlin-1	1.21227	2.25172e-12
CAMK2D	Calcium/calmodulin-dependent protein kinase (CaM kinase) II delta, isoform CRA_e;Calcium/calmodulin-dependent protein kinase type II subunit delta;Calcium/calmodulin-dependent protein kinase type II subunit delta;Calcium/calmodulin-dependent protein kinase type II subunit delta	1.25293	2.29823e-12
GOLGA3	Golgin subfamily A member 3	1.36936	2.3536e-12
CAVIN3	Caveolae-associated protein 3	1.12695	2.37128e-12
ANXA4	Annexin A4	1.00555	2.90175e-12
ARFIP1	Arfaptin-1	2.71598	2.98872e-12
LSS	Lanosterol synthase	1.32404	3.32361e-12
COL6A1	Collagen alpha-1(VI) chain	2.65452	3.39236e-12
PLIN3	Perilipin-3	1.37702	3.49536e-12
SEC22B	Vesicle-trafficking protein SEC22b	1.77536	3.48677e-12
PRDX4	Peroxiredoxin-4	1.45069	3.44828e-12
DCTN3	Dynactin subunit 3 (Fragment);Dynactin subunit 3;Dynactin subunit 3;Dynactin subunit 3	1.53401	3.69591e-12
CNBP	Cellular nucleic acid-binding protein	-1.31979	3.70919e-12
PON2	Paraoxonase 2, isoform CRA_a	1.46103	3.76422e-12
PGK1	Phosphoglycerate kinase 1	0.588413	3.8023e-12
CAVIN1	Caveolae-associated protein 1	1.76994	3.79592e-12
YWHAZ	14-3-3 protein zeta/delta	0.870251	3.94392e-12
TOR1AIP1	Torsin-1A-interacting protein 1	1.207	4.18582e-12
FTH1	Ferritin heavy chain	1.96001	4.38806e-12
GGCX	Vitamin K-dependent gamma-carboxylase	4.34878	4.50323e-12
PGM1	Phosphoglucomutase-1	0.869764	4.55072e-12
FAM114A1	Protein NOXP20	1.5052	4.59349e-12
CAST	Calpastatin	1.94857	4.82723e-12
MAPK14	Mitogen-activated protein kinase 14	0.977509	4.91019e-12
TAGLN2	Transgelin-2	1.86032	5.22329e-12
TOMM34	Mitochondrial import receptor subunit TOM34	-1.87565	5.51017e-12
EIF4H	Eukaryotic translation initiation factor 4H	1.17636	5.83514e-12
NUCB1	Nucleobindin-1	1.42346	6.09249e-12
ACTN4	Alpha-actinin-4	0.573792	6.23938e-12
UBA1	Ubiquitin-like modifier-activating enzyme 1	0.74123	6.56735e-12
DNAJB4	DnaJ homolog subfamily B member 4	1.31818	6.75308e-12
RAD23B	UV excision repair protein RAD23 homolog B	0.795278	6.93218e-12
SLC25A6	ADP/ATP translocase 3	-0.955492	7.20885e-12
RAB9A	Ras-related protein Rab-9A	1.4561	7.21751e-12
STAT2	Signal transducer and activator of transcription;Signal transducer and activator of transcription 2	1.85169	7.60301e-12
DAB2	Disabled homolog 2	2.1703	7.58389e-12
ITIH2	Inter-alpha-trypsin inhibitor heavy chain H2	-5.46715	8.24639e-12
CDV3	Protein CDV3 homolog	1.73527	8.63458e-12
NAGK	N-acetyl-D-glucosamine kinase	1.1342	8.74381e-12
GSS	Glutathione synthetase	0.75487	9.1765e-12
ALB	Serum albumin	-6.61979	9.40547e-12
UACA	Uveal autoantigen with coiled-coil domains and ankyrin repeats	-0.893707	9.83793e-12
UGDH	UDP-glucose 6-dehydrogenase	-0.598649	1.00984e-11
GPNMB	Transmembrane glycoprotein NMB	1.41427	1.14997e-11
SGTB	Small glutamine-rich tetratricopeptide repeat-containing protein beta (Fragment);Small glutamine-rich tetratricopeptide repeat-containing protein beta	1.1303	1.20361e-11
PRKCA	Protein kinase C alpha type	0.786512	1.27692e-11
PGRMC2	Membrane-associated progesterone receptor component 2	0.819918	1.30382e-11
DNAJB1	DnaJ homolog subfamily B member 1	-1.21628	1.3034e-11
PPIB	Peptidyl-prolyl cis-trans isomerase B	0.642798	1.4398e-11
CYB5A	Cytochrome b5	2.03329	1.51417e-11
NNMT	Nicotinamide N-methyltransferase	2.13685	1.5306e-11
ACTB	Actin, cytoplasmic 1	1.14788	1.51645e-11
SPTBN1	Spectrin beta chain, non-erythrocytic 1	1.23044	1.53365e-11
ERP29	Endoplasmic reticulum resident protein 29	0.885483	1.61921e-11
EZR	Ezrin	1.19214	1.6474e-11
MYH10	Myosin-10	0.735375	1.77216e-11
PTGS1	Prostaglandin G/H synthase 1	-3.75924	1.83609e-11
OTUB1	Ubiquitin thioesterase OTUB1;Ubiquitin thioesterase;Ubiquitin thioesterase OTUB1	1.17264	1.84864e-11
SURF4	Surfeit locus protein 4;Surfeit 4	4.91749	1.88379e-11
EEF2	Elongation factor 2	-0.48368	1.89181e-11
PDIA3	Protein disulfide-isomerase A3	0.570001	1.88632e-11
GNAI2	Guanine nucleotide-binding protein G(i) subunit alpha-2	0.861716	1.9606e-11
CDC16	Cell division cycle protein 16 homolog	0.702832	2.01458e-11
PDAP1	28 kDa heat- and acid-stable phosphoprotein	1.10676	2.02978e-11
FBN1	Fibrillin-1	0.890984	2.11565e-11
LTF	Lactotransferrin (Fragment);Lactotransferrin;Lactotransferrin	-5.98039	2.17424e-11
HSPH1	Heat shock protein 105 kDa	-1.06184	2.18507e-11
APEH	Acylamino-acid-releasing enzyme	0.821312	2.32959e-11
RNPEP	Aminopeptidase B	0.770379	2.32602e-11
SNX9	Sorting nexin-9	1.15809	2.38762e-11
CAPN2	Calpain-2 catalytic subunit	0.594788	2.49691e-11
OSBPL3	Oxysterol-binding protein-related protein 3	0.98277	2.52174e-11
SH3GL1	Endophilin-A2	0.764365	2.69672e-11
MARCKS	Myristoylated alanine-rich C-kinase substrate	3.51409	2.76576e-11
GSTM2	Glutathione S-transferase;Glutathione S-transferase Mu 2;Glutathione S-transferase;Glutathione S-transferase Mu 2	1.85845	2.8125e-11
POLDIP3	Polymerase delta-interacting protein 3	2.00112	2.81729e-11
RHOA	Transforming protein RhoA	3.18841	2.92924e-11
LAMC1	Laminin subunit gamma-1	-1.06562	2.96719e-11
CPT1A	Carnitine O-palmitoyltransferase 1, liver isoform	0.860384	3.02055e-11
ARPC1A	Actin-related protein 2/3 complex subunit 1A	0.898336	3.05787e-11
SDF4	45 kDa calcium-binding protein	1.74165	3.09042e-11
PARK7	Protein/nucleic acid deglycase DJ-1	0.392834	3.13683e-11
LMO7	LIM domain only protein 7	2.66223	3.5387e-11
SEPTIN2	Septin-2	0.620145	3.62033e-11
GSDME	Gasdermin-E	0.383464	3.64023e-11
AKAP2	A-kinase anchor protein 2	2.26676	3.83777e-11
HSPA1B;HSPA1A;HSPA1B	Heat shock 70 kDa protein 1B;Heat shock 70 kDa protein 1A;Heat shock 70 kDa protein 1B	-1.1927	3.97159e-11
TALDO1	Transaldolase	-1.50687	3.97397e-11
MAP1A	Microtubule-associated protein 1A	0.605052	4.01253e-11
NUMA1	Nuclear mitotic apparatus protein 1	0.685383	4.43337e-11
TMED9	Transmembrane emp24 domain-containing protein 9	1.64211	4.44393e-11
CAPZB	F-actin-capping protein subunit beta	0.7827	4.6221e-11
TPM1	Tropomyosin 1 (Alpha), isoform CRA_f	3.44856	4.67989e-11
DBI	Acyl-CoA-binding protein	1.49742	5.02206e-11
PFDN2	Prefoldin subunit 2	1.11906	5.56105e-11
COX6B1	Cytochrome c oxidase subunit 6B1	1.28184	5.70357e-11
DYNC1I2	Cytoplasmic dynein 1 intermediate chain 2	0.91722	5.72717e-11
H1-1	Histone H1.1	-2.43019	5.84198e-11
STOM	Erythrocyte band 7 integral membrane protein	1.38688	5.94416e-11
IFITM2;IFITM3;IFITM2;IFITM1;IFITM3;IFITM2	Interferon-induced transmembrane protein 2;Interferon-induced transmembrane protein 3;Interferon-induced transmembrane protein 2 (Fragment);Interferon-induced transmembrane protein 1;Interferon-induced transmembrane protein 3;Interferon-induced transmembrane protein 2	2.48782	5.98171e-11
SERPINF2	Alpha-2-antiplasmin;Alpha-2-antiplasmin (Fragment);Alpha-2-antiplasmin (Fragment);Alpha-2-antiplasmin	-5.86755	6.1789e-11
SEC31A	Protein transport protein Sec31A	0.743394	6.18294e-11
APOC3	Apolipoprotein C-III	-3.35929	6.60405e-11
RTCB	RNA-splicing ligase RtcB homolog	1.21236	6.57371e-11
PRKCSH	Glucosidase 2 subunit beta	1.17774	6.63785e-11
CAPNS1	Calpain small subunit 1	1.8392	7.141e-11
CS	Citrate synthase;Citrate synthase, mitochondrial	-0.527952	7.1119e-11
COLGALT1	Procollagen galactosyltransferase 1	0.843393	7.27068e-11
RAB23	Ras-related protein Rab-23	1.66697	7.48277e-11
FASN	Fatty acid synthase	0.286961	7.63544e-11
SERPINB2	Plasminogen activator inhibitor 2	-1.84508	8.01274e-11
APOM	Apolipoprotein M	-1.88611	8.05682e-11
DLST	Dihydrolipoyllysine-residue succinyltransferase component of 2-oxoglutarate dehydrogenase complex, mitochondrial	1.0574	8.20333e-11
UBAP2L	Ubiquitin-associated protein 2-like	1.00327	8.21072e-11
CCDC158	Coiled-coil domain-containing protein 158	-10.5044	8.28033e-11
EPS8L2	Epidermal growth factor receptor kinase substrate 8-like protein 2	1.49968	9.14883e-11
PLOD3	Multifunctional procollagen lysine hydroxylase and glycosyltransferase LH3	1.42982	9.59664e-11
SEPTIN11	Septin-11;Septin 11, isoform CRA_b;Septin-11	1.72409	1.03099e-10
PSMC3	26S proteasome regulatory subunit 6A	0.848873	1.05223e-10
SH3BP4	SH3 domain-binding protein 4	0.828063	1.10689e-10
RAB2A	Ras-related protein Rab-2A	0.735917	1.16866e-10
LASP1	LIM and SH3 domain protein 1	1.84245	1.16423e-10
PDCD5	Programmed cell death protein 5	1.94523	1.25916e-10
ANPEP	Aminopeptidase N	-0.787118	1.32092e-10
LAMTOR1	Ragulator complex protein LAMTOR1	2.05701	1.37671e-10
LRPPRC	Leucine-rich PPR motif-containing protein, mitochondrial	-1.10232	1.39326e-10
SSR3	Translocon-associated protein subunit gamma	1.40919	1.44903e-10
AHNAK2	Protein AHNAK2	2.77028	1.44213e-10
CFL2	Cofilin-2	0.854747	1.44968e-10
CTSA	Lysosomal protective protein;Carboxypeptidase;Carboxypeptidase	1.08692	1.51369e-10
C3	Complement C3	-2.79807	1.59098e-10
YARS1	Tyrosine--tRNA ligase, cytoplasmic	0.530451	1.60472e-10
PRSS3P2	Putative trypsin-6	-6.3934	1.61547e-10
MYDGF	Myeloid-derived growth factor	1.2555	1.62625e-10
TNS1	Tensin-1;Tensin-1 (Fragment)	1.27703	1.64686e-10
YWHAG	14-3-3 protein gamma	1.26746	1.6566e-10
SEC24C	Protein transport protein Sec24C	0.576971	1.6706e-10
ITGAV	Integrin alpha-V	1.55327	1.70919e-10
FLNC	Filamin-C	0.29068	1.73241e-10
PGAM1	Phosphoglycerate mutase 1	0.767207	1.74543e-10
ARPC5	Actin-related protein 2/3 complex subunit 5	2.08812	1.82026e-10
YWHAH	14-3-3 protein eta	1.17248	1.85024e-10
CTSC	Dipeptidyl peptidase 1	-3.91849	1.85845e-10
HMOX1	Heme oxygenase 1	-1.22082	1.90673e-10
HSPD1	60 kDa heat shock protein, mitochondrial	-1.1438	1.93674e-10
ACTR10	Actin-related protein 10	1.08954	1.95034e-10
PDCD6IP	Programmed cell death 6-interacting protein	0.342619	2.03479e-10
PDIA5	Protein disulfide-isomerase A5	0.921898	2.16756e-10
TOP2A	DNA topoisomerase 2-alpha	-2.69279	2.23677e-10
PSMD9	26S proteasome non-ATPase regulatory subunit 9	0.874016	2.24742e-10
GLG1	Golgi apparatus protein 1	0.565413	2.27381e-10
ATP6V1E1	V-type proton ATPase subunit E 1	1.06245	2.28509e-10
DNPH1	2'-deoxynucleoside 5'-phosphate N-hydrolase 1 (Fragment);2'-deoxynucleoside 5'-phosphate N-hydrolase 1	1.82872	2.3272e-10
CPPED1	Serine/threonine-protein phosphatase CPPED1	1.92906	2.33322e-10
CNDP2	Cytosolic non-specific dipeptidase	0.859131	2.3753e-10
HOOK3	Protein Hook homolog 3	0.938706	2.38754e-10
SPHK1	Sphingosine kinase 1	-2.03708	2.40207e-10
CBSL;CBS	Cystathionine beta-synthase-like protein;Cystathionine beta-synthase	1.31777	2.4482e-10
HSPA5	Endoplasmic reticulum chaperone BiP	0.212683	2.44039e-10
ADAL	Adenosine deaminase-like protein	-8.17904	2.44268e-10
CPNE1	Copine-1;Copine-1 (Fragment);Copine-1	0.496522	2.55033e-10
UTRN	Utrophin	0.765934	2.67572e-10
MT-CO2	Cytochrome c oxidase subunit 2	1.07659	3.01963e-10
IQGAP1	Ras GTPase-activating-like protein IQGAP1	0.263192	3.0116e-10
FLNA	Filamin-A	1.84242	3.07836e-10
CHMP4B	Charged multivesicular body protein 4b	1.64485	3.0814e-10
HDLBP	High density lipoprotein binding protein (Vigilin), isoform CRA_a	0.393651	3.13422e-10
PGLS	6-phosphogluconolactonase	0.692225	3.2001e-10
ARHGAP1	Rho GTPase-activating protein 1	0.855374	3.24372e-10
ELAVL1	ELAV-like protein 1	-0.324308	3.2613e-10
PPIL3	Peptidyl-prolyl cis-trans isomerase (Fragment);Peptidyl-prolyl cis-trans isomerase-like 3	2.26034	3.76972e-10
HAT1	Histone acetyltransferase type B catalytic subunit	-1.34196	3.80621e-10
RPL11	60S ribosomal protein L11	-0.61233	3.86619e-10
NSFL1C	NSFL1 cofactor p47	1.03065	3.94468e-10
TPM4	Tropomyosin alpha-4 chain	2.63234	4.21239e-10
SNX6	Sorting nexin-6	0.8525	4.32587e-10
COPS7A	COP9 signalosome complex subunit 7a	1.33025	4.48494e-10
CALU	Calumenin	1.01712	4.5918e-10
ARMCX3	Armadillo repeat-containing X-linked protein 3	0.718783	4.72439e-10
MAP1B	Microtubule-associated protein 1B	2.75799	4.7682e-10
TUBB6	Tubulin beta-6 chain	0.936445	4.82608e-10
RAB34	Ras-related protein Rab-34	1.26151	5.08666e-10
STX5	Syntaxin-5 (Fragment);Syntaxin-5	1.0508	5.10479e-10
EFTUD2	116 kDa U5 small nuclear ribonucleoprotein component	-0.88933	5.17407e-10
PSAT1	Phosphoserine aminotransferase	0.658379	5.17738e-10
SPTAN1	Spectrin alpha chain, non-erythrocytic 1	1.11564	5.27511e-10
SORBS3	Vinexin	1.22614	5.36552e-10
RAB11FIP5	Rab11 family-interacting protein 5	1.08701	5.50262e-10
MYO1C	Unconventional myosin-Ic	0.418257	5.49006e-10
MTA2	Metastasis-associated protein MTA2	-0.80938	5.57707e-10
;FBXL8	Uncharacterized protein (Fragment);F-box/LRR-repeat protein 8	0.989714	5.7152e-10
ITGA6	Integrin alpha-6	-2.55462	5.7133e-10
DBN1	Drebrin	1.70685	6.17953e-10
SQOR	Sulfide:quinone oxidoreductase, mitochondrial	-1.30405	6.27659e-10
RSL1D1	Ribosomal L1 domain-containing protein 1	-0.594312	6.38734e-10
IRGQ	Immunity-related GTPase family Q protein	0.960747	6.40857e-10
LAMB2	Laminin subunit beta-2	0.848625	6.53357e-10
MCM6	DNA replication licensing factor MCM6	-1.54735	6.59849e-10
ACTR1A	Alpha-centractin	0.341979	6.66268e-10
PCOLCE	Procollagen C-endopeptidase enhancer 1	2.35505	6.85221e-10
RALB	Ras-related protein Ral-B	1.89748	7.16806e-10
MCM5	DNA helicase;DNA replication licensing factor MCM5	-1.44635	7.20739e-10
RPLP2	60S acidic ribosomal protein P2	2.2495	7.55202e-10
NUDCD2	NudC domain-containing protein 2	0.561778	7.8845e-10
SND1	Staphylococcal nuclease domain-containing protein 1	0.395738	7.94167e-10
TXNDC5	Thioredoxin domain-containing protein 5	0.765758	7.97134e-10
RNH1	Ribonuclease inhibitor	1.02969	8.03993e-10
PABPC1	Polyadenylate-binding protein;Polyadenylate-binding protein 1	-0.905716	8.281e-10
ATP2B1	Plasma membrane calcium-transporting ATPase 1	1.04075	8.34465e-10
SSRP1	FACT complex subunit SSRP1	-1.40743	8.42886e-10
ZYX	Zyxin	0.918415	8.53568e-10
MAVS	Mitochondrial antiviral-signaling protein	2.50571	8.56709e-10
INF2	Inverted formin-2	1.14398	8.88363e-10
TNS3	Tensin-3	1.45663	8.93557e-10
RABGGTA	Geranylgeranyl transferase type-2 subunit alpha	0.810409	9.58654e-10
ARHGAP18	Rho GTPase-activating protein 18	-1.74776	9.72424e-10
GLIPR2	Golgi-associated plant pathogenesis-related protein 1	2.84832	9.74453e-10
TBCA	Tubulin-specific chaperone A	2.84715	9.91301e-10
CALR	Calreticulin	0.910403	9.89951e-10
ACTA2	Actin, aortic smooth muscle	3.15213	1.02131e-09
MIF	Macrophage migration inhibitory factor	2.71162	1.06175e-09
ATP5MD	ATP synthase membrane subunit DAPIT, mitochondrial	1.70924	1.08561e-09
EHD2	EH domain-containing protein 2	0.878672	1.09278e-09
TRMT112	Multifunctional methyltransferase subunit TRM112-like protein	0.887307	1.12893e-09
LAMTOR4	Ragulator complex protein LAMTOR4	0.889827	1.14035e-09
NAXE	NAD(P)H-hydrate epimerase	0.702885	1.16247e-09
FHL2	Four and a half LIM domains protein 2	1.14522	1.18735e-09
SHCBP1	SHC SH2 domain-binding protein 1	-2.39412	1.2212e-09
PTK2	Focal adhesion kinase 1;Focal adhesion kinase 1;Focal adhesion kinase 1 (Fragment);Focal adhesion kinase 1 (Fragment);Focal adhesion kinase 1 (Fragment);Focal adhesion kinase 1	-0.779733	1.25004e-09
RCN2	Reticulocalbin-2	1.80463	1.26841e-09
GMPS	GMP synthase [glutamine-hydrolyzing]	-1.05532	1.2939e-09
KTN1	Kinectin	0.602099	1.2919e-09
CAP1	Adenylyl cyclase-associated protein 1	0.566764	1.30844e-09
HNRNPUL1	Heterogeneous nuclear ribonucleoprotein U-like protein 1	-1.0886	1.30963e-09
WASF2	Wiskott-Aldrich syndrome protein family member 2	1.0201	1.32766e-09
GLUD1	Glutamate dehydrogenase 1, mitochondrial	0.733694	1.33764e-09
SERPIND1	Heparin cofactor 2	-5.07253	1.3556e-09
BLVRA	Biliverdin reductase A	0.911626	1.37e-09
GSTK1	Glutathione S-transferase kappa 1	2.16592	1.37903e-09
CCDC50	Coiled-coil domain-containing protein 50	0.982409	1.40035e-09
KIF2C	Kinesin-like protein KIF2C	-3.62278	1.39903e-09
PPP3CA	Serine/threonine-protein phosphatase 2B catalytic subunit alpha isoform	1.29075	1.41591e-09
EDF1	Endothelial differentiation-related factor 1	1.22125	1.42518e-09
ABCE1	ATP-binding cassette sub-family E member 1	-0.698883	1.4447e-09
RBM39	RNA-binding protein 39 (Fragment);RNA-binding protein 39;RNA-binding protein 39	-0.720695	1.44919e-09
GMFB	Glia maturation factor beta (Fragment);Glia maturation factor beta	0.647817	1.4949e-09
ANXA5	Annexin A5	1.16396	1.50719e-09
PYGL	Alpha-1,4 glucan phosphorylase;Glycogen phosphorylase, liver form	2.77156	1.54733e-09
CRABP2	Cellular retinoic acid-binding protein 2	1.0566	1.59845e-09
NT5E	5'-nucleotidase	-0.576411	1.74285e-09
PRRC1	Protein PRRC1	0.523799	1.79652e-09
TPM2	Beta tropomyosin isoform	3.48654	1.84646e-09
COX5B	Cytochrome c oxidase subunit 5B, mitochondrial	2.45197	1.88591e-09
EPHA2	Ephrin type-A receptor 2	-2.03972	1.98244e-09
RAI14	Ankycorbin	0.658937	2.02539e-09
MCM2	DNA replication licensing factor MCM2	-1.14337	2.04509e-09
SPART	Spartin	2.95793	2.04057e-09
GLS	Glutaminase kidney isoform, mitochondrial	1.07276	2.08152e-09
RABGAP1	Rab GTPase-activating protein 1	0.240199	2.09867e-09
APRT	Adenine phosphoribosyltransferase	0.593799	2.10679e-09
H6PD	GDH/6PGL endoplasmic bifunctional protein	0.717145	2.14155e-09
CAV1	Caveolin-1	0.930327	2.15191e-09
MACROH2A1	Core histone macro-H2A.1	-0.517223	2.22496e-09
IST1	IST1 homolog (Fragment);IST1 homolog (Fragment);IST1 homolog	0.68335	2.24532e-09
SF3A3	Splicing factor 3A subunit 3	-0.608542	2.27487e-09
YWHAB	14-3-3 protein beta/alpha	1.02456	2.28457e-09
SARNP	SAP domain-containing ribonucleoprotein	1.07896	2.33778e-09
RPS24	40S ribosomal protein S24	1.96217	2.3472e-09
ACOT2;ACOT1	Acyl-coenzyme A thioesterase 2, mitochondrial;Acyl-coenzyme A thioesterase 1	2.10422	2.37263e-09
TPD52L2	Tumor protein D54	2.1265	2.37149e-09
FEN1	Flap endonuclease 1	-0.975787	2.37771e-09
P3H3	Prolyl 3-hydroxylase 3	0.621298	2.40646e-09
CNPY2	Protein canopy homolog 2 (Fragment);Protein canopy homolog 2	1.07596	2.53195e-09
PDLIM5	PDZ and LIM domain protein 5	0.503287	2.54967e-09
PRDX5	Peroxiredoxin-5, mitochondrial	1.42536	2.56174e-09
RSU1	Ras suppressor protein 1	0.436662	2.57479e-09
AP1S2	AP-1 complex subunit sigma-2	1.79589	2.59549e-09
G6PD	Glucose-6-phosphate 1-dehydrogenase	-1.11258	2.62587e-09
PRPF31	U4/U6 small nuclear ribonucleoprotein Prp31	2.08144	2.64306e-09
DR1	Protein Dr1	0.995503	2.65693e-09
ERGIC1	Endoplasmic reticulum-Golgi intermediate compartment protein 1	0.735734	2.71162e-09
ENO2	Gamma-enolase	2.42469	2.82326e-09
ARPC4	Actin-related protein 2/3 complex subunit 4	0.470893	2.91672e-09
NDUFA4	Cytochrome c oxidase subunit NDUFA4	0.860455	2.93708e-09
PGRMC1	Membrane-associated progesterone receptor component 1	1.13677	2.99657e-09
DENR	Density-regulated protein	1.84288	3.00484e-09
SRI	Sorcin	0.447218	3.04274e-09
DNASE2	Deoxyribonuclease-2-alpha	3.40407	3.0411e-09
TPM3	Tropomyosin alpha-3 chain	2.13446	3.0791e-09
LANCL1	Glutathione S-transferase LANCL1 (Fragment);Glutathione S-transferase LANCL1;Glutathione S-transferase LANCL1	1.10809	3.11299e-09
LRRC47	Leucine-rich repeat-containing protein 47	0.677029	3.11767e-09
NUP93	Nuclear pore complex protein Nup93	-1.29324	3.30792e-09
NAP1L1	Nucleosome assembly protein 1-like 1;Nucleosome assembly protein 1-like 1 (Fragment);Nucleosome assembly protein 1-like 1 (Fragment);Nucleosome assembly protein 1-like 1	1.34677	3.37827e-09
CDC37	Hsp90 co-chaperone Cdc37	0.728142	3.37763e-09
COPS4	COP9 signalosome complex subunit 4	0.754225	3.40395e-09
GPD2	Glycerol-3-phosphate dehydrogenase, mitochondrial	-0.856683	3.48313e-09
RMDN3	Regulator of microtubule dynamics protein 3 (Fragment);Regulator of microtubule dynamics protein 3 (Fragment);Regulator of microtubule dynamics protein 3	0.930359	3.51096e-09
PSPH	Phosphoserine phosphatase (Fragment);Phosphoserine phosphatase	0.993515	3.6026e-09
SLC9A3R2	Na(+)/H(+) exchange regulatory cofactor NHE-RF2	1.29327	3.69434e-09
GOLIM4	Golgi integral membrane protein 4	1.33242	3.71619e-09
APP	Amyloid-beta precursor protein	0.803837	3.77504e-09
ENAH	Protein enabled homolog	1.45445	3.79017e-09
ATP2B4	Plasma membrane calcium-transporting ATPase 4	0.39434	3.86548e-09
GTPBP4	Nucleolar GTP-binding protein 1	-1.21576	3.87478e-09
ZADH2	Prostaglandin reductase 3	0.188874	3.91311e-09
SLC25A22	Mitochondrial glutamate carrier 1 (Fragment);Mitochondrial glutamate carrier 1	-2.35092	3.94439e-09
ITGA2	Integrin alpha-2	-5.99766	4.01462e-09
ALDH6A1	Methylmalonate-semialdehyde dehydrogenase [acylating], mitochondrial	0.843523	4.01414e-09
UBQLN1	Ubiquilin-1	1.45015	3.99685e-09
VTN	Vitronectin	-3.99969	3.99906e-09
ASPH	Aspartyl/asparaginyl beta-hydroxylase	-0.566207	4.16291e-09
FOXK1	Forkhead box protein K1	1.24353	4.17285e-09
H1-3	Histone H1.3	-0.97311	4.20136e-09
ATP11C	Phospholipid-transporting ATPase;Phospholipid-transporting ATPase IG	0.950067	4.42776e-09
IMPDH2	Inosine-5'-monophosphate dehydrogenase 2 (Fragment);Inosine-5'-monophosphate dehydrogenase 2	-0.998313	4.47414e-09
ROCK1	Rho-associated protein kinase 1	1.39421	4.46512e-09
AP4S1	AP-4 complex subunit sigma-1	-5.03856	4.50132e-09
PGD	6-phosphogluconate dehydrogenase, decarboxylating	-1.21787	4.61216e-09
CCT7	T-complex protein 1 subunit eta	-0.845781	4.6166e-09
CLTB	Clathrin light chain B	0.951934	4.79459e-09
STARD13	StAR-related lipid transfer protein 13	-1.02823	4.8582e-09
SCAMP4	Secretory carrier-associated membrane protein 4	1.63747	4.91286e-09
RPL19	Ribosomal protein L19;Ribosomal protein L19;60S ribosomal protein L19	0.393142	4.95648e-09
DCTN1	Dynactin subunit 1	1.18078	5.06578e-09
WASL	Neural Wiskott-Aldrich syndrome protein	2.03129	5.26386e-09
MAN1B1	Endoplasmic reticulum mannosyl-oligosaccharide 1,2-alpha-mannosidase	1.39086	5.36298e-09
VAV2	Guanine nucleotide exchange factor VAV2	0.422683	5.37895e-09
SEC24D	Protein transport protein Sec24D	0.401948	5.61536e-09
SF1	Splicing factor 1	0.892662	5.63043e-09
EPHX1	Epoxide hydrolase 1	0.454276	5.72052e-09
ENO1	Alpha-enolase	0.192727	5.76318e-09
PCNA	Proliferating cell nuclear antigen	-1.34806	5.80969e-09
RBM8A	RNA-binding protein 8A	1.75992	5.80633e-09
APPL2	DCC-interacting protein 13-beta	1.1985	5.86131e-09
C6orf120	UPF0669 protein C6orf120	1.66657	6.08855e-09
HSP90AB1	Heat shock protein HSP 90-beta	-0.862758	6.18942e-09
SQSTM1	Sequestosome-1	-0.929342	6.31862e-09
TCAF1	TRPM8 channel-associated factor 1	3.03243	6.31193e-09
FKBP3	Peptidyl-prolyl cis-trans isomerase FKBP3	1.08324	6.66079e-09
RRP12	RRP12-like protein	-1.53555	6.68898e-09
CCDC58	Coiled-coil domain-containing protein 58;Coiled-coil domain-containing protein 58 (Fragment);Coiled-coil domain-containing protein 58	0.866651	6.77659e-09
EEF1G	Elongation factor 1-gamma	-0.62875	6.88335e-09
DKK3	Dickkopf-related protein 3	0.953185	6.98908e-09
MYL6	Myosin light polypeptide 6	0.999417	7.01391e-09
SNX1	Sorting nexin-1	0.860845	7.04753e-09
PRDX1	Peroxiredoxin-1	-0.446277	7.08544e-09
FRMD6	FERM domain-containing protein 6	0.409311	7.1847e-09
PCYOX1	Prenylcysteine oxidase 1	1.32929	7.1775e-09
SARS1	Serine--tRNA ligase, cytoplasmic;Seryl-tRNA synthetase 1	0.43318	7.26864e-09
RPS6	40S ribosomal protein S6	0.584445	7.36862e-09
COA4	Cytochrome c oxidase assembly factor 4 homolog, mitochondrial	1.49952	7.43175e-09
FIS1	Mitochondrial fission 1 protein	1.09153	7.4673e-09
LRP10	Low-density lipoprotein receptor-related protein 10	1.51729	7.52536e-09
ECPAS	Proteasome adapter and scaffold protein ECM29	-0.842202	7.60797e-09
HK1	Hexokinase-1	-0.718531	7.77913e-09
EMG1	Ribosomal RNA small subunit methyltransferase NEP1 (Fragment);Ribosomal RNA small subunit methyltransferase NEP1;Ribosomal RNA small subunit methyltransferase NEP1 (Fragment)	-2.01932	7.85739e-09
KIFBP	KIF-binding protein	1.2834	7.85856e-09
ACOT9	Acyl-coenzyme A thioesterase 9, mitochondrial	-1.38424	7.82908e-09
H1FX	Histone H1x	-1.34513	7.89711e-09
MYL12A;MYL12B;MYL12A	Myosin regulatory light chain 12A;Myosin regulatory light chain 12B;Myosin regulatory light chain 12A	1.82154	7.98462e-09
SEPTIN7	Septin-7	0.443391	8.00774e-09
PTTG1IP	Pituitary tumor-transforming gene 1 protein-interacting protein	1.50796	8.1808e-09
HBA2	HCG1745306, isoform CRA_a	-3.69232	8.1991e-09
SRRM2	Serine/arginine repetitive matrix protein 2	1.8475	8.23143e-09
DDX21	Nucleolar RNA helicase 2	-1.95959	8.25052e-09
PRKAR2A	cAMP-dependent protein kinase type II-alpha regulatory subunit	0.938805	8.5585e-09
PEBP1	Phosphatidylethanolamine-binding protein 1	0.774716	8.64115e-09
SLC25A12	Calcium-binding mitochondrial carrier protein Aralar1	-0.649263	8.79814e-09
AKR1C1	Aldo-keto reductase family 1 member C1	-2.05844	8.95098e-09
CLEC2B	C-type lectin domain family 2 member B	1.62875	9.0106e-09
PFDN4	Prefoldin subunit 4	2.31305	9.18575e-09
PPCS	Phosphopantothenate--cysteine ligase	1.3933	9.18172e-09
CLPTM1	Cleft lip and palate transmembrane protein 1	1.96518	9.21281e-09
IGBP1	Immunoglobulin-binding protein 1	1.55574	9.25614e-09
CTNNB1	Catenin beta-1;Catenin beta-1;Catenin beta-1;Catenin beta-1 (Fragment);Catenin beta-1	0.935827	9.67169e-09
LXN	Latexin	-3.50992	9.85371e-09
ACO1	Cytoplasmic aconitate hydratase	-1.06878	9.90793e-09
NUCKS1	Nuclear ubiquitous casein and cyclin-dependent kinase substrate 1	3.04709	9.95169e-09
TBC1D23	TBC1 domain family member 23	0.824121	1.03663e-08
NQO1	NAD(P)H dehydrogenase [quinone] 1	-1.81649	1.05557e-08
USP8	Ubiquitin carboxyl-terminal hydrolase 8	1.04136	1.08642e-08
CFL1	Cofilin-1	0.424808	1.10038e-08
MTDH	Protein LYRIC	1.39587	1.09961e-08
YIPF5	Protein YIPF5	1.97931	1.11475e-08
ELMO2	Engulfment and cell motility protein 2	0.858097	1.12876e-08
CCT4	T-complex protein 1 subunit delta	-0.435798	1.13956e-08
SERPINE2	Glia-derived nexin	3.35269	1.14761e-08
PPFIBP1	Liprin-beta-1	-0.586333	1.17395e-08
S100A4	Protein S100-A4	1.53523	1.18698e-08
TPBG	Trophoblast glycoprotein	-2.38789	1.23168e-08
SIGLEC16	Sialic acid-binding Ig-like lectin 16	-3.63529	1.22939e-08
FUBP3	Far upstream element-binding protein 3	0.257405	1.25479e-08
GALK1	Galactokinase	1.51152	1.2666e-08
CCN1	CCN family member 1	0.51218	1.27418e-08
PAFAH1B1	Platelet-activating factor acetylhydrolase IB subunit alpha	0.642953	1.28608e-08
KIF11	Kinesin-like protein KIF11	-2.64863	1.28842e-08
ATIC	Bifunctional purine biosynthesis protein PURH	-0.651782	1.30873e-08
YWHAE	14-3-3 protein epsilon	0.372994	1.32189e-08
UFM1	Ubiquitin-fold modifier 1	0.455039	1.35268e-08
SRSF6;SRSF6;SRSF6;;SRSF6	Serine/arginine-rich-splicing factor 6;Serine/arginine-rich-splicing factor 6;Serine/arginine-rich-splicing factor 6;Uncharacterized protein (Fragment);Serine/arginine-rich splicing factor 6	-0.519751	1.35948e-08
TM9SF3	Transmembrane 9 superfamily member 3	-0.78665	1.36607e-08
TFRC	Transferrin receptor protein 1	-1.23749	1.3714e-08
AK4	Adenylate kinase 4, mitochondrial	2.27612	1.37533e-08
ASL	Argininosuccinate lyase	1.21027	1.37811e-08
LNPK	Endoplasmic reticulum junction formation protein lunapark	1.56303	1.38202e-08
SLC5A3	Sodium/myo-inositol cotransporter	-2.64596	1.41227e-08
NARS1	Asparagine--tRNA ligase, cytoplasmic	0.652278	1.46382e-08
SAFB	Scaffold attachment factor B1	1.01418	1.46529e-08
MINK1	Misshapen-like kinase 1	1.00815	1.46195e-08
H3C1;HIST3H3;HIST2H3A	Histone H3.1;Histone H3.1t;Histone H3.2	-0.963649	1.47199e-08
GCLM	Glutamate--cysteine ligase regulatory subunit	-1.06175	1.54049e-08
SAP18	Histone deacetylase complex subunit SAP18	-1.46032	1.55105e-08
NENF	Neudesin	2.18773	1.55031e-08
LGALS3	Galectin-3	1.64791	1.56189e-08
A1BG	Alpha-1B-glycoprotein (Fragment);Alpha-1B-glycoprotein	-4.79379	1.56024e-08
MIA3	Transport and Golgi organization protein 1 homolog	0.725374	1.60451e-08
SRSF7	Serine/arginine-rich-splicing factor 7;Serine/arginine-rich-splicing factor 7;Serine/arginine-rich splicing factor 7	-0.7922	1.6371e-08
ILK	Integrin-linked protein kinase	0.184313	1.64232e-08
BAG2	BAG family molecular chaperone regulator 2	1.11669	1.6733e-08
RANGAP1	Ran GTPase-activating protein 1	-1.27735	1.67712e-08
GANAB	Neutral alpha-glucosidase AB	0.535655	1.74306e-08
MTPN	Myotrophin	1.09095	1.80179e-08
RPS2	40S ribosomal protein S2	-0.526646	1.82716e-08
VAT1	Synaptic vesicle membrane protein VAT-1 homolog	1.95669	1.83336e-08
PHLDA2	Pleckstrin homology-like domain family A member 2	-1.77162	1.87127e-08
RPS18	40S ribosomal protein S18	-0.625781	1.99723e-08
RBMS3	RNA-binding motif, single-stranded-interacting protein 3;RNA-binding motif, single-stranded-interacting protein 3;RNA-binding motif, single-stranded-interacting protein 3;RNA-binding motif, single-stranded-interacting protein 3	2.47039	2.02692e-08
TNC	Tenascin	1.4842	2.03632e-08
OAT	Ornithine aminotransferase, mitochondrial	-0.587892	2.06907e-08
UTP18	U3 small nucleolar RNA-associated protein 18 homolog	-1.95691	2.09977e-08
ERLIN2	Erlin-2	0.648557	2.13554e-08
DPP4	Dipeptidyl peptidase 4	3.05749	2.14839e-08
TBC1D24;TBC1D24;;TBC1D24;TBC1D24	TBC1 domain family member 24;TBC1 domain family member 24 (Fragment);Rab-GAP TBC domain-containing protein;TBC1 domain family member 24 (Fragment);TBC1 domain family member 24	0.297749	2.15921e-08
TAX1BP3	Tax1-binding protein 3	1.51203	2.1601e-08
PDIA3	Protein disulfide-isomerase A3 (Fragment)	3.62124	2.18367e-08
ALDH1B1	Aldehyde dehydrogenase X, mitochondrial	2.84345	2.19665e-08
LRPAP1	Alpha-2-macroglobulin receptor-associated protein	0.880771	2.22769e-08
H4C1	Histone H4	-0.628827	2.24398e-08
TCIRG1	V-type proton ATPase 116 kDa subunit a isoform 3	0.95717	2.24963e-08
PLCD3	1-phosphatidylinositol 4,5-bisphosphate phosphodiesterase delta-3	1.44753	2.27533e-08
COX5A	Cytochrome c oxidase subunit 5A, mitochondrial	0.950595	2.2877e-08
STAU1	Double-stranded RNA-binding protein Staufen homolog 1	0.649233	2.30911e-08
TUBB4B	Tubulin beta-4B chain	0.391735	2.30724e-08
FAM98B	Protein FAM98B	3.05731	2.35176e-08
WDR1	WD repeat-containing protein 1	0.543216	2.39992e-08
IGF2R	Cation-independent mannose-6-phosphate receptor	-0.963687	2.4907e-08
S100A10	Protein S100-A10	1.03427	2.5099e-08
TP53BP1	TP53-binding protein 1	1.18414	2.52834e-08
SUMF1	Formylglycine-generating enzyme	1.12651	2.56708e-08
APMAP	Adipocyte plasma membrane-associated protein	1.14278	2.56595e-08
RAB5C	Ras-related protein Rab-5C	0.839327	2.61689e-08
HNRNPH1	Heterogeneous nuclear ribonucleoprotein H	-1.02797	2.63215e-08
WARS1	Tryptophan--tRNA ligase, cytoplasmic	0.191655	2.63196e-08
LOX	Protein-lysine 6-oxidase	3.6163	2.67184e-08
MRPS27	28S ribosomal protein S27, mitochondrial (Fragment);28S ribosomal protein S27, mitochondrial;28S ribosomal protein S27, mitochondrial	-1.16254	2.7183e-08
FZD6	Frizzled-6;Frizzled homolog 6 (Drosophila), isoform CRA_b;Frizzled-6	-1.85487	2.7485e-08
DHX9	ATP-dependent RNA helicase A	-0.494274	2.90913e-08
RCN3	Reticulocalbin-3	4.94162	2.9219e-08
NANS	Sialic acid synthase	0.626006	2.96706e-08
CRELD2	Protein disulfide isomerase CRELD2	1.09373	2.98163e-08
CHMP1A	Charged multivesicular body protein 1a	2.0464	2.99242e-08
PICALM	Phosphatidylinositol-binding clathrin assembly protein (Fragment)	2.05169	2.99064e-08
CTNND1	Catenin delta-1	0.33139	3.01933e-08
DDX5	Probable ATP-dependent RNA helicase DDX5	-1.12769	3.03886e-08
F9	Coagulation factor IX	-3.73464	3.13541e-08
BAG5	BAG family molecular chaperone regulator 5	1.17522	3.24016e-08
ACSL4	Long-chain-fatty-acid--CoA ligase 4	-1.20945	3.25405e-08
CSNK1G2;CSNK1G2;CSNK1G1;CSNK1G1;CSNK1G2;CSNK1G2;CSNK1G1;CSNK1G1;CSNK1G3;CSNK1G1;CSNK1G1	Casein kinase I isoform gamma-2 (Fragment);Casein kinase I isoform gamma-2 (Fragment);Casein kinase I isoform gamma-1;Casein kinase I isoform gamma-1;Casein kinase I isoform gamma-2 (Fragment);Casein kinase I isoform gamma-2;Casein kinase I gamma 1 isoform;Casein kinase I isoform gamma-1;Casein kinase I isoform gamma-3;Casein kinase I isoform gamma-1;Casein kinase I isoform gamma-1	-1.63171	3.32683e-08
PARP1	Poly [ADP-ribose] polymerase 1	-1.25844	3.32797e-08
MCM7	DNA replication licensing factor MCM7	-1.76342	3.3332e-08
RFC2	Replication factor C subunit 2	-1.35858	3.31982e-08
ARF6	ADP-ribosylation factor 6	0.533904	3.3118e-08
ITIH3	Inter-alpha-trypsin inhibitor heavy chain H3	1.24074	3.34891e-08
PCYT2	Ethanolamine-phosphate cytidylyltransferase	1.08759	3.42061e-08
COL6A3	Collagen alpha-3(VI) chain	0.29013	3.45861e-08
UGP2	UTP--glucose-1-phosphate uridylyltransferase	0.310132	3.46486e-08
STAT1	Signal transducer and activator of transcription 1-alpha/beta	0.873225	3.50249e-08
ABHD14B	Protein ABHD14B	2.47015	3.5162e-08
DEK	DEK oncogene (DNA binding), isoform CRA_b;Protein DEK	-0.993554	3.52335e-08
SF3B1	Splicing factor 3B subunit 1	-0.512414	3.54699e-08
ECH1	Delta(3,5)-Delta(2,4)-dienoyl-CoA isomerase, mitochondrial	1.22666	3.54369e-08
RAB14	Ras-related protein Rab-14	0.694855	3.55552e-08
EEA1	Early endosome antigen 1	0.619394	3.56723e-08
NDUFB4	NADH dehydrogenase [ubiquinone] 1 beta subcomplex subunit 4	1.56273	3.74326e-08
UFD1	Ubiquitin recognition factor in ER-associated degradation protein 1	1.57238	3.73743e-08
ATP6V1B2	V-type proton ATPase subunit B, brain isoform	0.582053	3.76778e-08
SCAMP1	Secretory carrier-associated membrane protein 1	2.37839	3.77871e-08
EIF4G1	Eukaryotic translation initiation factor 4 gamma 1	0.29429	3.81733e-08
NAGA	Alpha-N-acetylgalactosaminidase	1.32628	3.81986e-08
PARVA	Alpha-parvin	0.418	3.82503e-08
KIF5B	Kinesin-1 heavy chain	0.124753	3.90373e-08
AP1S1	AP complex subunit sigma;AP complex subunit sigma (Fragment);AP-1 complex subunit sigma-1A	0.836045	3.9406e-08
RPL4	60S ribosomal protein L4	-0.513766	3.95858e-08
EIF3A	Eukaryotic translation initiation factor 3 subunit A	-0.536727	4.06483e-08
NEDD8	NEDD8	1.14295	4.12344e-08
RPS13	40S ribosomal protein S13	-0.639506	4.15887e-08
FCGRT	IgG receptor FcRn large subunit p51 (Fragment);IgG receptor FcRn large subunit p51 (Fragment);IgG receptor FcRn large subunit p51;IgG receptor FcRn large subunit p51;IgG receptor FcRn large subunit p51 (Fragment);IgG receptor FcRn large subunit p51 (Fragment);IgG receptor FcRn large subunit p51 (Fragment);IgG receptor FcRn large subunit p51	2.97241	4.2617e-08
SART1	U4/U6.U5 tri-snRNP-associated protein 1	0.524489	4.31285e-08
RANBP1	Ran-specific GTPase-activating protein	0.63154	4.3808e-08
SNRPE	Small nuclear ribonucleoprotein E	2.15048	4.38929e-08
TKT	Transketolase	-1.17708	4.42016e-08
IARS1	Isoleucine-tRNA synthetase, isoform CRA_d;Isoleucine--tRNA ligase, cytoplasmic	0.208346	4.48356e-08
AK1	Adenylate kinase isoenzyme 1	1.97011	4.5433e-08
ENDOD1	Endonuclease domain-containing 1 protein	2.01969	4.58169e-08
CTPS1	CTP synthase;CTP synthase 1	-1.03712	4.63692e-08
ARFGAP3	ADP-ribosylation factor GTPase-activating protein 3	1.41645	4.84465e-08
SPCS1	Signal peptidase complex subunit 1	0.431483	4.98168e-08
DBNL	Drebrin-like protein	1.75419	5.17237e-08
ATP6V1G1	V-type proton ATPase subunit G 1	2.81948	5.30956e-08
LAMTOR3	Ragulator complex protein LAMTOR3	1.49001	5.50343e-08
CYBRD1	Cytochrome b reductase 1	1.68042	5.65995e-08
NOP2	Probable 28S rRNA (cytosine(4447)-C(5))-methyltransferase	-1.39065	5.85199e-08
CBL	E3 ubiquitin-protein ligase CBL;E3 ubiquitin-protein ligase CBL (Fragment);E3 ubiquitin-protein ligase CBL	1.55717	5.98516e-08
RTN4	Reticulon-4	0.424665	5.98208e-08
UGGT1	UDP-glucose:glycoprotein glucosyltransferase 1	0.570588	6.13009e-08
ANXA6	Annexin	0.912264	6.23825e-08
TMSB10	Thymosin beta-10	1.00653	6.28167e-08
SH3BGRL	SH3 domain-binding glutamic acid-rich-like protein	0.869949	6.46728e-08
MYBBP1A	Myb-binding protein 1A	-0.760174	6.46222e-08
HNRNPDL	Heterogeneous nuclear ribonucleoprotein D-like	-0.986309	6.6049e-08
PPM1F	Protein phosphatase 1F	0.661	6.76909e-08
SLC7A1	High affinity cationic amino acid transporter 1	2.26695	7.10212e-08
DCTN2	Dynactin subunit 2	0.637646	7.10622e-08
UAP1L1	UDP-N-acetylhexosamine pyrophosphorylase-like protein 1	1.14025	7.15289e-08
LUZP1	Leucine zipper protein 1	0.693961	7.27444e-08
EHD4	EH domain-containing protein 4	-0.523877	7.30097e-08
ARSB	Arylsulfatase B	1.674	7.43573e-08
CFDP1	Craniofacial development protein 1	2.05944	7.4411e-08
COX4I1	Cytochrome c oxidase subunit 4 isoform 1, mitochondrial	0.726975	7.60536e-08
PTRH2	Peptidyl-tRNA hydrolase 2, mitochondrial;Peptidyl-tRNA hydrolase 2, mitochondrial	1.04808	7.68343e-08
HDGFL2	Hepatoma-derived growth factor-related protein 2	1.41688	7.86179e-08
GC	Vitamin D-binding protein	-7.06468	8.0648e-08
YES1	Tyrosine-protein kinase;Tyrosine-protein kinase Yes	2.37444	8.10596e-08
CIAO2B	Cytosolic iron-sulfur assembly component 2B (Fragment);Cytosolic iron-sulfur assembly component 2B	1.89578	8.19373e-08
PLPP3	Phospholipid phosphatase 3	1.88343	8.22827e-08
PSMC6	26S proteasome regulatory subunit 10B	-0.368113	8.32692e-08
TMEM179B	Transmembrane protein 179B	1.96818	8.34911e-08
CDKAL1	Threonylcarbamoyladenosine tRNA methylthiotransferase	-2.38173	8.47176e-08
ACLY	ATP-citrate synthase	0.27662	8.5469e-08
TRIP6	Thyroid receptor-interacting protein 6	1.07077	8.69009e-08
NDUFA2	NADH dehydrogenase [ubiquinone] 1 alpha subcomplex subunit 2	0.74891	8.70422e-08
LMNB2	Lamin-B2	0.643139	8.88007e-08
XRCC6	X-ray repair cross-complementing protein 6	-0.380868	8.95109e-08
CHCHD2	Coiled-coil-helix-coiled-coil-helix domain-containing protein 2	2.36971	9.17933e-08
MTREX	Exosome RNA helicase MTR4	-1.49982	9.32004e-08
PLOD1	Procollagen-lysine,2-oxoglutarate 5-dioxygenase 1	0.399813	9.47154e-08
RBM14	RNA-binding protein 14	0.706423	9.63222e-08
OVCA2	Esterase OVCA2	1.89679	9.70984e-08
BOLA2	BolA-like protein 2	1.1031	9.80745e-08
FKBP8	Peptidyl-prolyl cis-trans isomerase FKBP8	0.535594	9.85573e-08
ACO2	Aconitate hydratase, mitochondrial;Aconitate hydratase, mitochondrial	0.0209409	9.87251e-08
HBA2;HBA1	Hemoglobin subunit alpha (Fragment);Hemoglobin subunit alpha	-4.58306	9.93804e-08
TP53I3	Quinone oxidoreductase PIG3	1.04541	9.98023e-08
ILF2	Interleukin enhancer-binding factor 2	-0.624898	1.00368e-07
LSM3	U6 snRNA-associated Sm-like protein LSm3	1.03958	1.00774e-07
FBLN1	Fibulin-1	-1.68955	1.02188e-07
HMGN1	Non-histone chromosomal protein HMG-14	1.34818	1.04114e-07
CCDC6	Coiled-coil domain-containing protein 6	1.0317	1.06656e-07
PTPA	Serine/threonine-protein phosphatase 2A activator	0.728553	1.06967e-07
PRCP	Lysosomal Pro-X carboxypeptidase	2.4901	1.07161e-07
MAT2A	S-adenosylmethionine synthase isoform type-2	-0.809557	1.0873e-07
AKR1B1	Aldo-keto reductase family 1 member B1	-1.62888	1.10979e-07
CBR1	Carbonyl reductase [NADPH] 1	-0.71115	1.12306e-07
PPT1	Palmitoyl-protein thioesterase 1	0.792152	1.13323e-07
ARPC5L	Actin-related protein 2/3 complex subunit 5-like protein	1.19011	1.14332e-07
PZP	Pregnancy zone protein	-3.2622	1.14536e-07
PTGES3	Prostaglandin E synthase 3	-1.02891	1.17494e-07
STX4	Syntaxin-4	1.12678	1.19842e-07
LSM7	U6 snRNA-associated Sm-like protein LSm7	-0.926827	1.23264e-07
DNAJC8	DnaJ homolog subfamily C member 8	0.986012	1.23146e-07
ECI1	Enoyl-CoA delta isomerase 1, mitochondrial	1.26528	1.24228e-07
TIGAR	Fructose-2,6-bisphosphatase TIGAR	0.88293	1.26119e-07
BUD31	Protein BUD31 homolog	-1.35758	1.27338e-07
NCL	Nucleolin	-0.544854	1.30649e-07
PFN2	Profilin	1.47345	1.31872e-07
PYGB	Glycogen phosphorylase, brain form	0.4133	1.3189e-07
PPP1R7	Protein phosphatase 1 regulatory subunit 7	0.489202	1.32099e-07
EIF1AX	Eukaryotic translation initiation factor 1A, X-chromosomal	1.17315	1.34019e-07
ERO1A	ERO1-like protein alpha	0.482716	1.37026e-07
RPP30	Ribonuclease P protein subunit p30;Ribonuclease P protein subunit p30 (Fragment)	-1.45085	1.38578e-07
SSR4	Translocon-associated protein subunit delta	0.735606	1.39743e-07
GALM	Aldose 1-epimerase	1.39972	1.40219e-07
FIP1L1	Pre-mRNA 3'-end-processing factor FIP1	2.05948	1.40931e-07
CCN2	CCN family member 2	2.20073	1.41238e-07
STXBP1	Syntaxin-binding protein 1;Syntaxin-binding protein 1;Syntaxin-binding protein 1;Syntaxin-binding protein 1;Syntaxin-binding protein 1 (Fragment);Syntaxin-binding protein 1	0.822995	1.41534e-07
HSPA9	Stress-70 protein, mitochondrial	-0.573258	1.4289e-07
MBD2	Methyl-CpG-binding domain protein 2	-1.22981	1.4292e-07
EEF1D	Elongation factor 1-delta	0.2574	1.44201e-07
SPATA20	Spermatogenesis-associated protein 20;Spermatogenesis-associated protein 20 (Fragment);Spermatogenesis-associated protein 20	0.900016	1.45142e-07
CLUH	Clustered mitochondria protein homolog	-0.698243	1.45311e-07
GPSM1	G-protein-signaling modulator 1	1.61455	1.45833e-07
TOP2B	DNA topoisomerase 2-beta	-0.919631	1.47876e-07
ANKFY1	Rabankyrin-5	1.22991	1.48928e-07
DHX30	ATP-dependent RNA helicase DHX30	-0.864841	1.49195e-07
ACYP1	Acylphosphatase;Acylphosphatase-1	-1.3833	1.49714e-07
TF	Serotransferrin	-7.14948	1.51469e-07
USP5	Ubiquitin carboxyl-terminal hydrolase 5	0.160885	1.51796e-07
TBL2	Transducin beta-like protein 2	0.117018	1.56046e-07
PRKDC	DNA-dependent protein kinase catalytic subunit	-0.474853	1.58804e-07
LMCD1	LIM and cysteine-rich domains protein 1	3.47895	1.59416e-07
TMX2	Thioredoxin-related transmembrane protein 2	0.596877	1.66879e-07
LMNB1	Lamin-B1	0.998911	1.68741e-07
ITIH4	ITIH4 protein;Inter-alpha-trypsin inhibitor heavy chain H4	-3.50259	1.70515e-07
VCL	Vinculin	0.125227	1.74664e-07
COMT	Catechol O-methyltransferase	0.359944	1.7565e-07
TMPO	Lamina-associated polypeptide 2, isoforms beta/gamma	0.445883	1.75523e-07
NELFB	Negative elongation factor B	-1.10215	1.81071e-07
OTUD4	OTU domain-containing protein 4	1.88109	1.83848e-07
CLIP1	CAP-Gly domain-containing linker protein 1	1.03013	1.84865e-07
INA	Alpha-internexin	0.777692	1.86912e-07
PDIA6	Protein disulfide-isomerase A6	0.242739	1.89653e-07
RPLP0	60S acidic ribosomal protein P0	-0.58271	1.90928e-07
CALM1;CALM2;CALM3	Calmodulin-1;Calmodulin-2;Calmodulin-3	-0.557222	1.93536e-07
ETHE1	Persulfide dioxygenase ETHE1, mitochondrial;Persulfide dioxygenase ETHE1, mitochondrial	0.360534	1.94427e-07
PSMA1	Proteasome subunit alpha type-1	-0.403504	1.94293e-07
CPNE3	Copine-3	-0.601714	1.9887e-07
GALNT6	Polypeptide N-acetylgalactosaminyltransferase 6	-3.24594	1.98804e-07
ACBD3	Golgi resident protein GCP60	1.06638	2.07064e-07
DARS2	Aspartate--tRNA ligase, mitochondrial;Aspartate--tRNA ligase, mitochondrial;Aspartate--tRNA ligase, mitochondrial;Aspartate--tRNA ligase, mitochondrial;Aspartate--tRNA ligase, mitochondrial;Aspartate--tRNA ligase, mitochondrial	-1.143	2.11381e-07
PA2G4	Proliferation-associated protein 2G4	-0.754171	2.17025e-07
LARS1	Leucine--tRNA ligase, cytoplasmic	0.345133	2.20372e-07
CAND1	Cullin-associated NEDD8-dissociated protein 1	-0.421284	2.22944e-07
AHSG	Alpha-2-HS-glycoprotein	-5.66553	2.23276e-07
SNX12	Sorting nexin-12	0.792359	2.26595e-07
SNRNP200	U5 small nuclear ribonucleoprotein 200 kDa helicase	-0.722186	2.28457e-07
KANK2	KN motif and ankyrin repeat domain-containing protein 2	0.702014	2.33687e-07
RCC1	Regulator of chromosome condensation	-0.914506	2.37444e-07
H1-5	Histone H1.5	-0.703736	2.37993e-07
AP3S1	AP-3 complex subunit sigma-1	0.763719	2.41413e-07
TPP1	Tripeptidyl-peptidase 1	1.35226	2.43959e-07
SLTM	SAFB-like transcription modulator	0.640765	2.45129e-07
UBE2D3;UBE2D2;UBE2D3;UBE2D2;UBE2D3;UBE2D3;UBE2D2	Ubiquitin-conjugating enzyme E2 D3;Ubiquitin-conjugating enzyme E2 D2;Ubiquitin-conjugating enzyme E2 D3;Ubiquitin-conjugating enzyme E2 D2 (Fragment);Ubiquitin-conjugating enzyme E2 D3;Ubiquitin-conjugating enzyme E2 D3;Ubiquitin-conjugating enzyme E2 D2	-1.38775	2.49501e-07
HSPE1	10 kDa heat shock protein, mitochondrial	-0.796223	2.58101e-07
ACTN2	Alpha-actinin-2	-3.14099	2.62875e-07
RECK	Reversion-inducing cysteine-rich protein with Kazal motifs	1.95757	2.64898e-07
TPT1	Translationally-controlled tumor protein	0.748499	2.65464e-07
PLS3	Plastin-3	-0.316066	2.64714e-07
DES	Desmin	0.247041	2.65803e-07
TPM2	Tropomyosin beta chain	2.89847	2.6385e-07
TAPT1	Transmembrane anterior posterior transformation protein 1 homolog	0.318636	2.65049e-07
SWAP70	Switch-associated protein 70	2.35148	2.65378e-07
DCTN4	Dynactin subunit 4	0.932657	2.66791e-07
CAD	CAD protein	-1.04731	2.67961e-07
NASP	Nuclear autoantigenic sperm protein	-0.97992	2.70443e-07
RPN2	Dolichyl-diphosphooligosaccharide--protein glycosyltransferase subunit 2	1.02279	2.75702e-07
DDX50	ATP-dependent RNA helicase DDX50	-1.36818	2.82395e-07
NDUFB8	NADH dehydrogenase [ubiquinone] 1 beta subcomplex subunit 8, mitochondrial	0.201576	2.83826e-07
GOPC	Golgi-associated PDZ and coiled-coil motif containing protein transcript variant 3;Golgi-associated PDZ and coiled-coil motif-containing protein	1.4092	2.90143e-07
DYNLRB1	Dynein light chain roadblock-type 1	0.273351	2.95918e-07
MLEC	Malectin	0.376961	2.97547e-07
FLOT1	Flotillin (Fragment);Flotillin-1	1.02293	2.9894e-07
SYNCRIP	Heterogeneous nuclear ribonucleoprotein Q	-0.410786	3.07768e-07
METAP2	Methionine aminopeptidase 2	1.25319	3.1357e-07
METTL26	Methyltransferase-like 26;Methyltransferase-like 26 (Fragment);Methyltransferase-like 26	0.996498	3.19835e-07
TMEM97	Sigma intracellular receptor 2	-1.79729	3.20746e-07
EIF4B	Eukaryotic translation initiation factor 4B	0.411547	3.21211e-07
IKBIP	Inhibitor of nuclear factor kappa-B kinase-interacting protein	0.332212	3.25878e-07
VAMP3	Vesicle-associated membrane protein 3	1.83808	3.31775e-07
NAA10	N-alpha-acetyltransferase 10	0.583793	3.33383e-07
ASS1	Argininosuccinate synthase	0.74718	3.34511e-07
TCF25	Transcription factor 25 (Fragment);Transcription factor 25 (Fragment);Transcription factor 25 (Fragment);Transcription factor 25 (Fragment);Transcription factor 25;NULP1, isoform CRA_c	0.27305	3.40852e-07
C12orf75;OCC1	Chromosome 12 open reading frame 75 (Fragment);Overexpressed in colon carcinoma 1 protein	2.11945	3.45842e-07
TMEM43	Transmembrane protein 43	0.568677	3.47187e-07
GNA11	Guanine nucleotide-binding protein subunit alpha-11	0.482013	3.48367e-07
TBC1D17	TBC1 domain family member 17	1.04262	3.55201e-07
MACROD1	ADP-ribose glycohydrolase MACROD1	0.703804	3.62654e-07
PLD3	5'-3' exonuclease PLD3	0.959233	3.63567e-07
ATP8A2	Phospholipid-transporting ATPase IB	2.37341	3.67612e-07
ARL8A	ADP-ribosylation factor-like protein 8A	3.02891	3.70597e-07
RAB11A;RAB11A;RAB11A;RAB11B	Ras-related protein Rab-11A (Fragment);Ras-related protein Rab-11A;Ras-related protein Rab-11A;Ras-related protein Rab-11B	0.284951	3.80922e-07
POGLUT2	Protein O-glucosyltransferase 2	1.15933	3.82956e-07
DYNC1LI2	Cytoplasmic dynein 1 light intermediate chain 2	0.634694	3.8676e-07
STRN4	Striatin-4	1.32467	3.89841e-07
MGST1	Microsomal glutathione S-transferase 1 (Fragment);Microsomal glutathione S-transferase 1 (Fragment);Microsomal glutathione S-transferase 1	-1.26163	3.91709e-07
MCTS1	Malignant T-cell-amplified sequence 1	0.79233	3.93796e-07
UBE2S	Ubiquitin-conjugating enzyme E2 S (Fragment);Ubiquitin-conjugating enzyme E2 S	-2.80669	3.9477e-07
SEC13	Protein SEC13 homolog	1.02228	3.9596e-07
HIST1H2BB	Histone H2B type 1-B	-1.39401	3.9972e-07
CSNK2A1;CSNK2A1;CSNK2A1;CSNK2A1;CSNK2A1;CSNK2A3	Casein kinase II subunit alpha;Casein kinase II subunit alpha;Casein kinase II subunit alpha;Casein kinase II subunit alpha;Casein kinase II subunit alpha;Casein kinase II subunit alpha 3	-1.11693	4.01266e-07
TOMM22	Mitochondrial import receptor subunit TOM22 homolog	1.60055	4.10117e-07
SEC23A	Protein transport protein SEC23;Protein transport protein Sec23A	0.374398	4.12501e-07
SOD1	Superoxide dismutase [Cu-Zn]	0.488994	4.13786e-07
TUBA4A	Tubulin alpha-4A chain	-1.5637	4.16777e-07
TGM2	Protein-glutamine gamma-glutamyltransferase 2	-0.237796	4.18574e-07
NTAN1	Protein N-terminal asparagine amidohydrolase	0.413352	4.18673e-07
CD9	Tetraspanin;Tetraspanin;Tetraspanin;CD9 antigen	-2.0766	4.35641e-07
LIN7C	Lin-7 homolog C (C. elegans), isoform CRA_b;Protein lin-7 homolog C	0.962062	4.35529e-07
CCDC124	Coiled-coil domain-containing protein 124	2.60833	4.36592e-07
ERC1	ELKS/Rab6-interacting/CAST family member 1	1.12434	4.3829e-07
RPL22L1	60S ribosomal protein L22-like 1;60S ribosomal protein L22-like 1 (Fragment);60S ribosomal protein L22-like 1	-2.69908	4.4222e-07
PCYT1A	Choline-phosphate cytidylyltransferase A (Fragment);Choline-phosphate cytidylyltransferase A;Choline-phosphate cytidylyltransferase A	1.12248	4.447e-07
ETF1	Eukaryotic peptide chain release factor subunit 1	-0.426398	4.46618e-07
PPP1R14B	Protein phosphatase 1 regulatory subunit 14B	2.54194	4.52286e-07
SON	Protein SON	2.68831	4.5542e-07
PSMA4	Proteasome subunit alpha type (Fragment);Proteasome subunit alpha type (Fragment);Proteasome subunit alpha type-4	-0.31017	4.58142e-07
AARS1	Alanine--tRNA ligase, cytoplasmic	0.49115	4.63144e-07
SMC2	Structural maintenance of chromosomes protein 2	-1.03051	4.71177e-07
PCCB	Propionyl-CoA carboxylase beta chain, mitochondrial;Propionyl-CoA carboxylase beta chain, mitochondrial;Propionyl-CoA carboxylase beta chain, mitochondrial;Propionyl-CoA carboxylase beta chain, mitochondrial;Propionyl-CoA carboxylase beta chain, mitochondrial;Propionyl-CoA carboxylase beta chain, mitochondrial;Propionyl-CoA carboxylase beta chain, mitochondrial;Propionyl-CoA carboxylase beta chai…	0.885806	4.76353e-07
PRDX6	Peroxiredoxin-6	0.281953	4.80184e-07
FXR1	Fragile X mental retardation syndrome-related protein 1	0.200395	4.81926e-07
PNPT1	Polyribonucleotide nucleotidyltransferase 1, mitochondrial	-0.825954	4.85474e-07
NUP54	Nucleoporin p54	1.2809	4.92119e-07
EGFR	Epidermal growth factor receptor	-1.79235	4.93272e-07
BCAP31	B-cell receptor-associated protein 31	0.935432	4.99521e-07
MPST	3-mercaptopyruvate sulfurtransferase	0.743648	5.10792e-07
CANX	Calnexin	0.147632	5.12474e-07
HEBP1	Heme-binding protein 1	1.03047	5.14115e-07
ASMTL	Probable bifunctional dTTP/UTP pyrophosphatase/methyltransferase protein	0.892015	5.14979e-07
LAMB1	Laminin subunit beta-1	-1.34443	5.21249e-07
COPE	Coatomer protein complex, subunit epsilon, isoform CRA_g;Coatomer subunit epsilon	0.322695	5.23664e-07
FERMT2	Fermitin family homolog 2 (Fragment);Fermitin family homolog 2	0.2959	5.46404e-07
DCTN5	Dynactin subunit 5	0.631233	5.48496e-07
TFG	Protein TFG	0.764284	5.51672e-07
PKN2	Protein kinase N2, isoform CRA_b;Serine/threonine-protein kinase N2	1.21285	5.62958e-07
H2AC11;HIST1H2AH;H2AC14;H2AFJ	Histone H2A type 1;Histone H2A type 1-H;Histone H2A type 1-J;Histone H2A.J	-0.662992	5.73273e-07
HPCAL1	Hippocalcin-like protein 1	-1.23887	5.77209e-07
HMGCL	Hydroxymethylglutaryl-CoA lyase, mitochondrial	0.533701	5.96218e-07
NAP1L4	Nucleosome assembly protein 1-like 4	0.591251	6.03962e-07
ARGLU1	Arginine and glutamate-rich protein 1	0.781241	6.03297e-07
MRPL17	39S ribosomal protein L17, mitochondrial (Fragment);39S ribosomal protein L17, mitochondrial	-0.915562	6.05593e-07
P4HTM	Transmembrane prolyl 4-hydroxylase (Fragment);Transmembrane prolyl 4-hydroxylase (Fragment);Transmembrane prolyl 4-hydroxylase	1.731	6.08161e-07
RFC1	Replication factor C subunit 1	-1.54078	6.07678e-07
LGSN	Lengsin	-2.6665	6.14883e-07
PFDN5	Prefoldin subunit 5	0.675593	6.19929e-07
EIF1	Eukaryotic translation initiation factor 1	0.530644	6.24307e-07
DDX39B	Spliceosome RNA helicase DDX39B	-0.859553	6.32083e-07
DNAJB11	DnaJ homolog subfamily B member 11	0.23219	6.31422e-07
TXNRD1	Thioredoxin reductase 1, cytoplasmic;Thioredoxin reductase 1, cytoplasmic;Thioredoxin reductase 1, cytoplasmic;Thioredoxin reductase 1, cytoplasmic;Thioredoxin reductase 1, cytoplasmic;Thioredoxin reductase 1, cytoplasmic	-1.37629	6.35172e-07
NLN	Neurolysin, mitochondrial	0.429659	6.46968e-07
EEF1B2	Elongation factor 1-beta	-0.51539	6.4836e-07
ERLEC1	Endoplasmic reticulum lectin 1	0.704578	6.61295e-07
ADD1	Alpha-adducin	1.54853	6.65844e-07
AP3D1	AP-3 complex subunit delta-1	0.937677	6.70821e-07
ATOX1	Copper transport protein ATOX1	0.836394	6.74788e-07
CERS2	Ceramide synthase 2 (Fragment);Ceramide synthase 2 (Fragment);Ceramide synthase 2 (Fragment);Ceramide synthase 2 (Fragment);Ceramide synthase 2 (Fragment);Ceramide synthase 2	-0.727962	6.86129e-07
HAS1	Hyaluronan synthase 1	-0.995989	6.94525e-07
RALA	Ras-related protein Ral-A	0.530139	7.08201e-07
CTBP1	C-terminal-binding protein 1	0.432672	7.12848e-07
PHF5A	PHD finger-like domain-containing protein 5A	-1.11927	7.2423e-07
DOCK7	Dedicator of cytokinesis protein 7	0.889919	7.46001e-07
NAPRT	Nicotinate phosphoribosyltransferase;Nicotinate phosphoribosyltransferase;Nicotinate phosphoribosyltransferase (Fragment);Nicotinate phosphoribosyltransferase	1.2461	7.55454e-07
FGG	Fibrinogen gamma chain	-1.7215	7.61841e-07
EWSR1	RNA-binding protein EWS	-0.515262	7.71241e-07
SLC35B2	Adenosine 3'-phospho 5'-phosphosulfate transporter 1	0.644204	7.72016e-07
DPP3	Dipeptidyl peptidase 3	0.0831088	7.82355e-07
SNX2	Sorting nexin-2	0.866229	7.90265e-07
KLC2	Kinesin light chain 2	1.25762	7.91577e-07
PXN	Paxillin	-1.04519	7.94349e-07
SPTLC1	Serine palmitoyltransferase 1	0.777503	7.99674e-07
GOSR1	Golgi SNAP receptor complex member 1	1.08292	8.09642e-07
DECR1	2,4-dienoyl-CoA reductase, mitochondrial	0.527693	8.29502e-07
EIF3M	Eukaryotic translation initiation factor 3 subunit M	-1.60084	8.40575e-07
MSN	Moesin	0.308334	8.43292e-07
AAMDC	Mth938 domain-containing protein	0.574715	8.58324e-07
HIP1	Huntingtin-interacting protein 1	0.990257	8.64528e-07
PFAS	Phosphoribosylformylglycinamidine synthase	-0.649598	8.66583e-07
DUT	Deoxyuridine 5'-triphosphate nucleotidohydrolase, mitochondrial	-0.696496	8.97743e-07
FHL3	Four and a half LIM domains protein 3	0.627211	9.07646e-07
ELP3	Elongator complex protein 3	-0.922282	9.09221e-07
PLOD2	Procollagen-lysine,2-oxoglutarate 5-dioxygenase 2;Procollagen-lysine,2-oxoglutarate 5-dioxygenase 2	-0.481026	9.16917e-07
PXDN	Peroxidasin homolog	1.08359	9.18791e-07
ARPC3	Actin-related protein 2/3 complex subunit 3	0.530602	9.30439e-07
VPS26A	Vacuolar protein sorting-associated protein 26A	0.491811	9.37079e-07
EIF4A2	Eukaryotic initiation factor 4A-II	0.827043	9.52557e-07
SH3BGRL3	SH3 domain-binding glutamic acid-rich-like protein 3	1.62676	9.62398e-07
TSPO	Putative peripheral benzodiazepine receptor-related protein (Fragment);Translocator protein	0.854856	9.63669e-07
FAM136A	Protein FAM136A	0.883009	9.68316e-07
AAK1;	AP2-associated protein kinase 1 (Fragment);Uncharacterized protein FLJ45252	1.63333	9.78347e-07
SCAMP3	Secretory carrier-associated membrane protein 3	-0.496689	9.80914e-07
RRM1	Ribonucleoside-diphosphate reductase large subunit	-1.21676	9.85331e-07
SHMT2	Serine hydroxymethyltransferase, mitochondrial	-0.780587	9.85661e-07
NACA	Nascent polypeptide-associated complex subunit alpha, muscle-specific form;Nascent polypeptide-associated complex subunit alpha;Nascent polypeptide-associated complex subunit alpha;Nascent polypeptide-associated complex subunit alpha	0.507191	9.94353e-07
RAE1	mRNA export factor	1.82123	9.94265e-07
FADS2	Acyl-CoA 6-desaturase	1.24282	9.94488e-07
BASP1	Brain acid soluble protein 1	5.00527	9.93965e-07
ACADVL	Very long-chain specific acyl-CoA dehydrogenase, mitochondrial	-0.852971	1.01633e-06
BTF3	Transcription factor BTF3	1.41711	1.01902e-06
CTNNBL1	Beta-catenin-like protein 1	-1.62188	1.04267e-06
STK17A	Serine/threonine-protein kinase 17A	-1.05434	1.0418e-06
CSNK2B	Casein kinase II subunit beta	-1.12272	1.07114e-06
VCP	Transitional endoplasmic reticulum ATPase	0.148168	1.09601e-06
PFDN1	Prefoldin subunit 1	2.44081	1.10326e-06
CHORDC1	Cysteine and histidine-rich domain-containing protein 1	-0.984916	1.10685e-06
ZNF428	Zinc finger protein 428 (Fragment);Zinc finger protein 428	3.88943	1.10828e-06
DPP7	Dipeptidyl peptidase 2	1.44657	1.11154e-06
NEK9	Serine/threonine-protein kinase Nek9	0.902233	1.12195e-06
POFUT2	GDP-fucose protein O-fucosyltransferase 2	1.10606	1.1267e-06
PEA15	Astrocytic phosphoprotein PEA-15	3.34977	1.18811e-06
COPB1	Coatomer subunit beta	0.606395	1.19656e-06
TPMT	Thiopurine S-methyltransferase	-0.864153	1.23102e-06
COA6	Cytochrome c oxidase assembly factor 6 homolog	0.748866	1.27082e-06
RAB1B	Ras-related protein Rab-1B	0.503827	1.29515e-06
PSMD5	26S proteasome non-ATPase regulatory subunit 5	0.372105	1.29735e-06
QDPR	Dihydropteridine reductase	1.12116	1.32618e-06
RUVBL1	RuvB-like 1	-0.645545	1.35556e-06
THYN1	Thymocyte nuclear protein 1	-0.611545	1.36209e-06
MMP14	Matrix metalloproteinase-14	0.362695	1.3644e-06
EPRS1	Bifunctional glutamate/proline--tRNA ligase	0.401028	1.37708e-06
PRKACA	cAMP-dependent protein kinase catalytic subunit alpha	-0.600557	1.38046e-06
PSMB7	Proteasome subunit beta type-7	0.306915	1.38435e-06
GIPC1	PDZ domain-containing protein GIPC1	1.59111	1.39721e-06
FTL	Ferritin light chain	0.685803	1.41222e-06
ST13	Hsc70-interacting protein	0.552497	1.41964e-06
DNAJA2	DnaJ homolog subfamily A member 2	-0.819507	1.42706e-06
RPS12	40S ribosomal protein S12	-0.457823	1.42868e-06
GFM1	Elongation factor G, mitochondrial;Elongation factor G, mitochondrial;Elongation factor G, mitochondrial	-0.676424	1.43518e-06
CUL5	Cullin-5	0.116163	1.43673e-06
ATP1A1	Sodium/potassium-transporting ATPase subunit alpha-1	-0.814719	1.44893e-06
TMEM33	Transmembrane protein 33 (Fragment);Transmembrane protein 33	-1.33682	1.45497e-06
MAPRE2	Microtubule-associated protein RP/EB family member 2 (Fragment);Microtubule-associated protein RP/EB family member 2 (Fragment);Microtubule-associated protein RP/EB family member 2	0.62402	1.4536e-06
ATP5PO	ATP synthase subunit O, mitochondrial	0.198842	1.4543e-06
TMED4	Transmembrane emp24 domain-containing protein 4	0.765479	1.45912e-06
RPS11	40S ribosomal protein S11	-0.577908	1.46969e-06
CYP51A1	Lanosterol 14-alpha demethylase	0.44595	1.47679e-06
PMVK	Phosphomevalonate kinase	1.03627	1.48419e-06
COX17	Cytochrome c oxidase copper chaperone	1.61905	1.48735e-06
CHPF2	Hexosyltransferase;Chondroitin sulfate glucuronyltransferase	0.652858	1.49143e-06
ATP5MF-PTCD1	ATP5MF-PTCD1 readthrough	-0.56817	1.49584e-06
SUMF2	Inactive C-alpha-formylglycine-generating enzyme 2	0.723344	1.50082e-06
H1-0	Histone H1.0	-1.08962	1.50366e-06
STT3B	Dolichyl-diphosphooligosaccharide--protein glycosyltransferase subunit STT3B	0.890019	1.50421e-06
TMEM50A	Transmembrane protein 50A	-1.23624	1.51113e-06
FAM120A	Constitutive coactivator of PPAR-gamma-like protein 1	0.348712	1.5317e-06
CSE1L	Exportin-2	-0.983194	1.54869e-06
C11orf68	UPF0696 protein C11orf68	1.04368	1.55735e-06
PDCL3	Phosducin-like protein 3	-1.17311	1.57564e-06
RPL22	60S ribosomal protein L22	0.300845	1.59569e-06
RPS4X	40S ribosomal protein S4, X isoform	-0.528723	1.63045e-06
OLFML3	Olfactomedin-like protein 3	1.59577	1.63447e-06
HMOX2	Heme oxygenase 2 (Fragment);Heme oxygenase 2 (Fragment);Heme oxygenase 2	1.23063	1.64028e-06
RPL12	60S ribosomal protein L12	-0.505597	1.6424e-06
HNRNPUL2	Heterogeneous nuclear ribonucleoprotein U-like protein 2	-0.758348	1.64203e-06
RABAC1	PRA1 family protein;Prenylated Rab acceptor protein 1	1.10407	1.64968e-06
NCDN	Neurochondrin	0.563798	1.66178e-06
ARFGEF1	Brefeldin A-inhibited guanine nucleotide-exchange protein 1	1.75849	1.66599e-06
PNO1	RNA-binding protein PNO1	-2.98422	1.66964e-06
PPIA	Peptidyl-prolyl cis-trans isomerase A	0.340322	1.68942e-06
PLCD1	1-phosphatidylinositol 4,5-bisphosphate phosphodiesterase delta-1	1.26971	1.69146e-06
HNRNPAB	Heterogeneous nuclear ribonucleoprotein A/B	-0.661925	1.70234e-06
RBMS1	RNA-binding motif, single-stranded-interacting protein 1;RNA-binding motif, single-stranded-interacting protein 1;RNA-binding motif, single-stranded-interacting protein 1	-0.656212	1.70739e-06
ADRM1	Proteasomal ubiquitin receptor ADRM1	0.519538	1.71918e-06
EPM2AIP1	EPM2A-interacting protein 1	0.6586	1.71764e-06
ALDOC	Fructose-bisphosphate aldolase C	1.12192	1.74784e-06
RPS5	40S ribosomal protein S5 (Fragment);40S ribosomal protein S5	-0.835613	1.80543e-06
FNDC3A	Fibronectin type-III domain-containing protein 3A	-1.58518	1.80623e-06
RRP1	Ribosomal RNA processing protein 1 homolog A	-1.51696	1.82014e-06
LAMTOR5	Ragulator complex protein LAMTOR5	2.12243	1.82865e-06
NAA16	N-alpha-acetyltransferase 16, NatA auxiliary subunit	-1.33879	1.8588e-06
GNB1	Guanine nucleotide-binding protein G(I)/G(S)/G(T) subunit beta-1	0.614919	1.91825e-06
RELA	RELA protein	0.646354	1.92928e-06
CDK1	Cell division cycle 2, G1 to S and G2 to M, isoform CRA_a;Cyclin-dependent kinase 1	-1.71571	1.93216e-06
DNMT1	DNA (cytosine-5)-methyltransferase 1	-2.22346	1.93391e-06
GRHPR	Glyoxylate reductase/hydroxypyruvate reductase	0.49088	1.93752e-06
ROCK2	Rho-associated protein kinase 2	0.472601	1.94746e-06
EPN1	Epsin-1	1.63112	1.94685e-06
PSMD2	26S proteasome non-ATPase regulatory subunit 2	-0.667632	1.96709e-06
PSMD13	26S proteasome non-ATPase regulatory subunit 13	-0.40984	1.96554e-06
OCIAD1	OCIA domain-containing protein 1	0.497815	1.97532e-06
EDEM2	ER degradation-enhancing alpha-mannosidase-like protein 2	7.39885	2.0315e-06
SERPINC1	Antithrombin-III	-2.6513	2.0513e-06
ATP5F1C	ATP synthase subunit gamma, mitochondrial	-0.652154	2.09199e-06
NAGPA	N-acetylglucosamine-1-phosphodiester alpha-N-acetylglucosaminidase (Fragment);N-acetylglucosamine-1-phosphodiester alpha-N-acetylglucosaminidase (Fragment);N-acetylglucosamine-1-phosphodiester alpha-N-acetylglucosaminidase (Fragment);N-acetylglucosamine-1-phosphodiester alpha-N-acetylglucosaminidase	0.482681	2.0974e-06
HSD17B10	3-hydroxyacyl-CoA dehydrogenase type-2	-1.1144	2.10347e-06
THRAP3	Thyroid hormone receptor-associated protein 3	0.747204	2.12886e-06
CSTF1	Cleavage stimulation factor subunit 1	-1.55986	2.12867e-06
TPI1	Triosephosphate isomerase	0.233316	2.14601e-06
XRN2	5'-3' exoribonuclease 2	0.899489	2.1638e-06
UTP4	U3 small nucleolar RNA-associated protein 4 homolog (Fragment);U3 small nucleolar RNA-associated protein 4 homolog (Fragment);U3 small nucleolar RNA-associated protein 4 homolog (Fragment);U3 small nucleolar RNA-associated protein 4 homolog (Fragment);U3 small nucleolar RNA-associated protein 4 homolog	-1.74049	2.16658e-06
LRCH3	DISP complex protein LRCH3	1.55545	2.17196e-06
EPB41L2	Band 4.1-like protein 2	1.15768	2.17517e-06
SUPT16H	FACT complex subunit SPT16	-1.46722	2.18381e-06
COTL1	Coactosin-like protein	0.430046	2.18903e-06
GIGYF2	GRB10-interacting GYF protein 2	0.602118	2.19066e-06
PCBP2	Poly(rC)-binding protein 2	-0.388366	2.2563e-06
TIMM13	Mitochondrial import inner membrane translocase subunit Tim13	1.63388	2.25733e-06
DCUN1D5;DCUN1D4;DCUN1D4;DCUN1D5;DCUN1D4;DCUN1D5	DCN1-like protein;DCN1-like protein (Fragment);DCN1-like protein 4 (Fragment);DCN1-like protein (Fragment);DCN1-like protein 4;DCN1-like protein 5	-1.28149	2.27493e-06
ARL3	ADP-ribosylation factor-like protein 3	0.909211	2.29037e-06
UTP20	Small subunit processome component 20 homolog	-1.70659	2.30095e-06
GOLGA2	Golgin subfamily A member 2	1.19817	2.31836e-06
UPF1	Regulator of nonsense transcripts 1	-0.55047	2.32357e-06
WNK1	Serine/threonine-protein kinase WNK1	-0.166608	2.33566e-06
AMPD2	AMP deaminase;AMP deaminase;AMP deaminase 2	0.301178	2.45544e-06
LAMP1	Lysosome-associated membrane glycoprotein 1	0.805946	2.49185e-06
COX6C	Cytochrome c oxidase subunit 6C	1.35705	2.51068e-06
PLEC	Plectin	1.0325	2.5389e-06
GART	Trifunctional purine biosynthetic protein adenosine-3	-0.698965	2.54829e-06
EXOSC1	Exosome complex component CSL4;Exosome complex component CSL4 (Fragment);Exosome complex component CSL4;Exosome complex component CSL4 (Fragment);Exosome complex component CSL4	-0.859775	2.55452e-06
UBA2	SUMO-activating enzyme subunit 2	-0.463405	2.57273e-06
RAB5B	Ras-related protein Rab-5B	0.939979	2.5873e-06
ARMCX1	Armadillo repeat-containing X-linked protein 1	0.816811	2.5856e-06
RPS4Y1	40S ribosomal protein S4, Y isoform 1 (Fragment);40S ribosomal protein S4, Y isoform 1	-0.835403	2.60078e-06
DUS2	tRNA-dihydrouridine(20) synthase [NAD(P)+]-like	0.804137	2.62532e-06
LMAN1	Protein ERGIC-53	0.361852	2.63013e-06
COPS7B	COP9 signalosome complex subunit 7b;COP9 signalosome complex subunit 7b;COP9 signalosome complex subunit 7b (Fragment);COP9 signalosome complex subunit 7b	-1.09231	2.64703e-06
XXYLT1	Xyloside xylosyltransferase 1	0.677727	2.65492e-06
WDR70	WD repeat-containing protein 70	-2.55909	2.67909e-06
AASDHPPT	L-aminoadipate-semialdehyde dehydrogenase-phosphopantetheinyl transferase	-0.897891	2.70785e-06
PDXK	Pyridoxal kinase	0.370539	2.71299e-06
HPX	Hemopexin;Epididymis secretory sperm binding protein	-1.309	2.71425e-06
IGF2BP3	Insulin-like growth factor 2 mRNA-binding protein 3	-0.644439	2.71943e-06
C8orf33	UPF0488 protein C8orf33	1.28696	2.73211e-06
EPN2	Epsin-2;Epsin-2 (Fragment);Epsin-2;Epsin-2	0.694977	2.81074e-06
MEIS1	Homeobox protein Meis1	-2.61559	2.82288e-06
PSMB1	Proteasome subunit beta type-1	-0.448881	2.86105e-06
FAM49B	Protein FAM49B	0.873627	2.86537e-06
SLFN5	Schlafen family member 5	-1.15487	2.89883e-06
GLRX	Glutaredoxin-1	-1.35028	2.90718e-06
PICALM	Phosphatidylinositol-binding clathrin assembly protein	0.588553	2.91976e-06
PSMA6	Proteasome subunit alpha type;Proteasome subunit alpha type-6	-0.399664	2.94023e-06
CRTAP	Cartilage-associated protein	0.753407	2.93816e-06
SNRPN;SNRPB;SNRPN	Small nuclear ribonucleoprotein-associated protein N (Fragment);Small nuclear ribonucleoprotein-associated proteins B and B';Small nuclear ribonucleoprotein-associated protein N	0.971689	2.9494e-06
CAV1	Caveolin (Fragment)	0.740505	3.03104e-06
RANBP2	E3 SUMO-protein ligase RanBP2	-0.837923	3.05068e-06
PEPD	Xaa-Pro dipeptidase	0.458239	3.11906e-06
BLVRB	Flavin reductase (NADPH)	0.685856	3.12912e-06
RPL7A	60S ribosomal protein L7a	-0.261598	3.13085e-06
XRCC5	X-ray repair cross-complementing protein 5	-0.483241	3.19933e-06
PELO	Protein pelota homolog	-0.542115	3.2175e-06
HNRNPM	Heterogeneous nuclear ribonucleoprotein M (Fragment)	2.03836	3.22413e-06
RAP1B	Ras-related protein Rap-1b	0.389128	3.28134e-06
PFDN6	Prefoldin subunit 6	-3.72612	3.30052e-06
PRSS1	Trypsin-1	-7.50377	3.31107e-06
NDRG1	Protein NDRG1	3.93156	3.31041e-06
MED15	Mediator of RNA polymerase II transcription subunit 15	-3.82113	3.31749e-06
FKBP1A	Peptidyl-prolyl cis-trans isomerase FKBP1A	1.25461	3.32505e-06
PLCG1	1-phosphatidylinositol 4,5-bisphosphate phosphodiesterase gamma-1	0.634655	3.32832e-06
COPZ1	Coatomer subunit zeta;Coatomer subunit zeta-1	0.667231	3.34058e-06
HMGA1	High mobility group protein HMG-I/HMG-Y	-0.97179	3.36415e-06
PBRM1	Protein polybromo-1 (Fragment);Protein polybromo-1 (Fragment);Protein polybromo-1	-1.21739	3.36874e-06
BUB3	Mitotic checkpoint protein BUB3 (Fragment);Mitotic checkpoint protein BUB3	-0.699266	3.38915e-06
AACS	Acetoacetyl-CoA synthetase	0.367883	3.46371e-06
RETREG3	Reticulophagy regulator 3	2.13256	3.518e-06
TUBG1;TUBG2	Tubulin gamma-1 chain;Tubulin gamma-2 chain	-0.633487	3.52639e-06
PRKAA1	5'-AMP-activated protein kinase catalytic subunit alpha-1	0.628216	3.56918e-06
LMOD1	Leiomodin-1	2.91431	3.57411e-06
IPO7	Importin-7	-0.439656	3.58186e-06
AIP	AH receptor-interacting protein	0.233901	3.59718e-06
TPM1	Tropomyosin 1 (Alpha), isoform CRA_m	2.91013	3.67925e-06
MESD	LRP chaperone MESD	-0.631124	3.6802e-06
AGL	Glycogen debranching enzyme	0.944203	3.72911e-06
COX7A2	Cytochrome c oxidase subunit 7A2, mitochondrial (Fragment);Cytochrome c oxidase subunit 7A2, mitochondrial;Cytochrome c oxidase subunit 7A2, mitochondrial;Cytochrome c oxidase subunit 7A2, mitochondrial	3.70969	3.73582e-06
BDH2	3-hydroxybutyrate dehydrogenase type 2	0.363058	3.79028e-06
CAPZA1	F-actin-capping protein subunit alpha-1	0.25246	3.83624e-06
CTSB	Cathepsin B	0.29668	3.84022e-06
VPS35	Vacuolar protein sorting-associated protein 35	0.299939	3.85589e-06
WBP2NL	Postacrosomal sheath WW domain-binding protein	0.886474	3.91634e-06
RPLP1	60S acidic ribosomal protein P1	2.75413	3.99556e-06
SGCB	Beta-sarcoglycan	2.4986	4.01459e-06
ASPSCR1	Tether-containing UBX domain for GLUT4 (Fragment);Tether containing UBX domain for GLUT4	0.143636	4.0472e-06
GRB2	Growth factor receptor-bound protein 2	0.504699	4.07992e-06
RAB10	Ras-related protein Rab-10	0.229129	4.12547e-06
PDS5B	Sister chromatid cohesion protein PDS5 homolog B	-0.921472	4.14998e-06
CHD4	Chromodomain-helicase-DNA-binding protein 4;Chromodomain-helicase-DNA-binding protein 4;Chromodomain-helicase-DNA-binding protein 4 (Fragment);Chromodomain-helicase-DNA-binding protein 4 (Fragment);Chromodomain-helicase-DNA-binding protein 4;Chromodomain-helicase-DNA-binding protein 4;Chromodomain-helicase-DNA-binding protein 4 (Fragment);Chromodomain-helicase-DNA-binding protein 4 (Fragment);Chr…	-0.357156	4.17102e-06
SETD7	Histone-lysine N-methyltransferase SETD7	0.442896	4.17228e-06
SLC25A5	ADP/ATP translocase 2	-1.01902	4.20388e-06
GOT2	Aspartate aminotransferase, mitochondrial	-0.853043	4.20794e-06
CHURC1;CHURC1-FNTB;CHURC1	Protein Churchill;CHURC1-FNTB readthrough (Fragment);Protein Churchill	1.05647	4.2532e-06
RPS16	40S ribosomal protein S16	-0.655784	4.35345e-06
PDLIM1	PDZ and LIM domain protein 1	-0.511241	4.41179e-06
KRTCAP2	Keratinocyte-associated protein 2	-1.61606	4.45881e-06
SMARCE1	SWI/SNF-related matrix-associated actin-dependent regulator of chromatin subfamily E member 1;SWI/SNF-related matrix-associated actin-dependent regulator of chromatin subfamily E member 1;SWI/SNF-related matrix-associated actin-dependent regulator of chromatin subfamily E member 1;SWI/SNF-related matrix-associated actin-dependent regulator of chromatin subfamily E member 1;SWI/SNF-related matrix-…	0.425523	4.49751e-06
PSAP	Prosaposin	0.733067	4.50475e-06
DHX15	Pre-mRNA-splicing factor ATP-dependent RNA helicase DHX15	-0.32445	4.54641e-06
FABP5	Fatty acid-binding protein 5	3.04961	4.56932e-06
NEK7	Serine/threonine-protein kinase Nek7	0.135455	4.62252e-06
SERBP1	Plasminogen activator inhibitor 1 RNA-binding protein	0.352986	4.63285e-06
SART3	Squamous cell carcinoma antigen recognized by T-cells 3	1.76024	4.63818e-06
DOHH	Deoxyhypusine hydroxylase	0.47417	4.66311e-06
RPRD1B	Regulation of nuclear pre-mRNA domain-containing protein 1B	0.521653	4.68678e-06
LYPLA1	Acyl-protein thioesterase 1;Acyl-protein thioesterase 1 (Fragment);Acyl-protein thioesterase 1	-1.06667	4.69186e-06
VTA1	Chromosome 6 open reading frame 55, isoform CRA_b;Vacuolar protein sorting-associated protein VTA1 homolog	0.357806	4.85432e-06
VAMP2;VAMP2;;VAMP2	Vesicle-associated membrane protein 2;Vesicle-associated membrane protein 2;V-SNARE coiled-coil homology domain-containing protein (Fragment);Vesicle-associated membrane protein 2	2.79059	4.86268e-06
GMDS	GDP-mannose 4,6 dehydratase	1.0659	4.86557e-06
RABEP1	Rab GTPase-binding effector protein 1	4.69654	5.08075e-06
C11orf58;SMAP	Chromosome 11 open reading frame 58;Small acidic protein	0.135501	5.17776e-06
LARP7	La-related protein 7	-0.0999987	5.23691e-06
ME2	Malic enzyme;Malic enzyme;Malic enzyme;Malic enzyme;NAD-dependent malic enzyme, mitochondrial	-0.451079	5.32623e-06
SMS	Spermine synthase	1.12816	5.39142e-06
QKI	Protein quaking	1.70834	5.38687e-06
SF3B2	Splicing factor 3B subunit 2	0.0211139	5.40831e-06
HARS1	Histidine--tRNA ligase, cytoplasmic	0.38453	5.44739e-06
SLC1A5	Neutral amino acid transporter B(0)	-1.15036	5.47934e-06
NUDT16	U8 snoRNA-decapping enzyme	0.306282	5.49611e-06
CPD	Carboxypeptidase D	0.710776	5.51354e-06
UBL3	Ubiquitin-like protein 3	0.280945	5.51526e-06
PKM	Pyruvate kinase	0.496455	5.56453e-06
RRAS	Ras-related protein R-Ras	0.778971	5.62175e-06
RHOB	Rho-related GTP-binding protein RhoB	-0.243624	5.62418e-06
THBS2	Thrombospondin-2	2.41878	5.64263e-06
PACS1	Phosphofurin acidic cluster sorting protein 1	0.576489	5.66055e-06
BICC1	Protein bicaudal C homolog 1	0.174068	5.66191e-06
CTTNBP2NL	CTTNBP2 N-terminal-like protein	1.30502	5.67568e-06
PFKL	ATP-dependent 6-phosphofructokinase, liver type	0.373312	5.68894e-06
DPP9	Dipeptidyl peptidase 9	-0.492643	5.71974e-06
PKM	Pyruvate kinase PKM	0.208978	5.75391e-06
PABPC4	Polyadenylate-binding protein;Polyadenylate-binding protein 4	-1.02755	5.79845e-06
SNRPF	Small nuclear ribonucleoprotein F	-1.61579	5.80252e-06
CLINT1	Clathrin interactor 1	0.690712	5.81925e-06
NAPA	Alpha-soluble NSF attachment protein	0.211279	5.86475e-06
TNPO1	Transportin-1	-0.588273	5.86766e-06
DUSP3	Dual specificity protein phosphatase 3	0.425924	5.88885e-06
DPM3	Dolichol-phosphate mannosyltransferase subunit 3	0.482615	5.91893e-06
DAP3	28S ribosomal protein S29, mitochondrial;28S ribosomal protein S29, mitochondrial (Fragment)	-0.19964	5.99741e-06
DBNL	Drebrin-like protein	0.413072	6.00171e-06
COL5A1	Collagen alpha-1(V) chain	2.39956	6.02466e-06
ACTG1	Actin, cytoplasmic 2	4.40437	6.20593e-06
SPAG9	C-Jun-amino-terminal kinase-interacting protein 4	1.94528	6.26801e-06
BZW1	Basic leucine zipper and W2 domain-containing protein 1	-0.649813	6.28404e-06
SGSH	N-sulphoglucosamine sulphohydrolase	0.569521	6.33883e-06
MYL9	Myosin regulatory light polypeptide 9	2.62525	6.36009e-06
ZNF207	BUB3-interacting and GLEBS motif-containing protein ZNF207	0.65158	6.46251e-06
TMOD2	Tropomodulin 2 (Neuronal), isoform CRA_a;Tropomodulin-2	-5.41347	6.52272e-06
LBR	Delta(14)-sterol reductase LBR	-1.22935	6.64613e-06
WDR44	WD repeat-containing protein 44	0.661877	6.65821e-06
POR	NADPH--cytochrome P450 reductase	-0.571586	6.66461e-06
MRPL49	39S ribosomal protein L49, mitochondrial	0.62652	6.73625e-06
MMS19	MMS19 nucleotide excision repair protein homolog	-0.82624	6.76623e-06
HNRNPL	Heterogeneous nuclear ribonucleoprotein L	-0.786163	6.84142e-06
RRAS2	Ras-related protein R-Ras2	2.24993	6.89844e-06
UCHL1	Ubiquitin carboxyl-terminal hydrolase isozyme L1	-0.359492	6.9395e-06
HP1BP3	Heterochromatin protein 1-binding protein 3	0.207621	7.03541e-06
MMP2	72 kDa type IV collagenase	1.27413	7.10834e-06
MAGED2	Melanoma-associated antigen D2	0.477252	7.17558e-06
CHTOP	Chromatin target of PRMT1 protein	1.02967	7.17369e-06
GFPT1	Glutamine--fructose-6-phosphate aminotransferase [isomerizing] 1	0.234292	7.2548e-06
VPS4B	Vacuolar protein sorting-associated protein 4B	-0.743666	7.29287e-06
NHP2	Ribonucloprotein (Fragment);Ribonucloprotein (Fragment);Ribonucloprotein;H/ACA ribonucleoprotein complex subunit 2	0.711636	7.34381e-06
PHB2	Prohibitin;Prohibitin-2	0.405238	7.35678e-06
PIK3CD	Phosphatidylinositol 4,5-bisphosphate 3-kinase catalytic subunit;Phosphatidylinositol 4,5-bisphosphate 3-kinase catalytic subunit delta isoform;Phosphatidylinositol 4,5-bisphosphate 3-kinase catalytic subunit	-2.2058	7.53635e-06
BOP1	Ribosome biogenesis protein BOP1	-1.04433	7.64045e-06
SMC1A	Structural maintenance of chromosomes protein 1A	-0.81907	7.63634e-06
SEPTIN10	Septin 10, isoform CRA_c;Septin-10;Septin-10;Septin-10	-2.06708	7.72148e-06
PTPN2	Protein tyrosine phosphatase, non-receptor type 2, isoform CRA_d;Tyrosine-protein phosphatase non-receptor type 2 (Fragment);Tyrosine-protein phosphatase non-receptor type;Tyrosine-protein phosphatase non-receptor type 2	0.800282	7.776e-06
SEC16A	Protein transport protein Sec16A	0.83874	7.82296e-06
VPS26B	Vacuolar protein sorting-associated protein 26B	1.14994	7.97613e-06
IER5	Immediate early response gene 5 protein	-0.692125	8.06184e-06
CZIB	CXXC motif containing zinc binding protein	0.0670142	8.1205e-06
AFG3L2	AFG3-like protein 2	-0.503363	8.12576e-06
CLIC1	Chloride intracellular channel protein 1	-0.459808	8.1426e-06
UBA52	Ubiquitin-60S ribosomal protein L40	-0.4009	8.23348e-06
IDH1	Isocitrate dehydrogenase [NADP] cytoplasmic	0.568967	8.54402e-06
DAZAP1	DAZ-associated protein 1;DAZ-associated protein 1 (Fragment);DAZ-associated protein 1;DAZ-associated protein 1	0.78773	8.5677e-06
IDH2	Isocitrate dehydrogenase [NADP], mitochondrial	0.319603	8.84379e-06
HRAS	GTPase HRas	0.637827	8.85943e-06
MOGS	Mannosyl-oligosaccharide glucosidase (Fragment);Mannosyl-oligosaccharide glucosidase	-0.446367	8.87228e-06
GATAD2B	Transcriptional repressor p66-beta	1.7344	8.9559e-06
NDUFB11	NADH dehydrogenase [ubiquinone] 1 beta subcomplex subunit 11, mitochondrial	0.473668	8.95047e-06
SFXN1	Sideroflexin-1	-0.71909	9.01118e-06
ITGA2	Integrin alpha-2	-4.34971	9.17223e-06
LACTB	Serine beta-lactamase-like protein LACTB, mitochondrial	0.478279	9.21453e-06
CAPZA2	F-actin-capping protein subunit alpha-2	0.410568	9.23518e-06
ATG3	Ubiquitin-like-conjugating enzyme ATG3	0.814831	9.22848e-06
GGH	Gamma-glutamyl hydrolase	1.09661	9.29808e-06
MRPS34	28S ribosomal protein S34, mitochondrial;28S ribosomal protein S34, mitochondrial	-1.54347	9.3461e-06
PTX3	Pentraxin-related protein PTX3	1.4689	9.38221e-06
TBL3	Transducin beta-like protein 3;Transducin beta-like protein 3 (Fragment);Transducin beta-like protein 3	-1.12212	9.39324e-06
DSTN	Destrin	0.434195	9.45571e-06
CNOT4	CCR4-NOT transcription complex subunit 4	-0.916806	9.53574e-06
PTMA	Prothymosin alpha	3.39588	9.57837e-06
SRC	Proto-oncogene tyrosine-protein kinase Src	0.602102	9.75622e-06
APEX1	DNA-(apurinic or apyrimidinic site) lyase (Fragment);DNA-(apurinic or apyrimidinic site) lyase	0.297005	9.8878e-06
SCFD1	Sec1 family domain-containing protein 1	0.416242	9.88473e-06
SUB1	Activated RNA polymerase II transcriptional coactivator p15	0.388197	9.90616e-06
PPP1CB	Serine/threonine-protein phosphatase PP1-beta catalytic subunit	0.386135	9.96255e-06
TRAP1	Heat shock protein 75 kDa, mitochondrial	-0.512633	9.98268e-06
WDFY1	WD repeat and FYVE domain-containing protein 1	1.1287	1.00646e-05
PDLIM4	PDZ and LIM domain protein 4	3.12246	1.01693e-05
TOM1	Target of Myb protein 1	1.69352	1.0193e-05
ATP5ME	ATP synthase subunit e, mitochondrial	1.84365	1.02008e-05
TECR	Very-long-chain enoyl-CoA reductase	2.35732	1.0214e-05
MRPL1	39S ribosomal protein L1, mitochondrial (Fragment);39S ribosomal protein L1, mitochondrial	0.380254	1.0225e-05
RPL7	60S ribosomal protein L7	-0.40738	1.03922e-05
SLC3A2	4F2 cell-surface antigen heavy chain	0.260623	1.04215e-05
UBFD1	Ubiquitin domain-containing protein UBFD1	1.72265	1.04516e-05
FUCA1	Tissue alpha-L-fucosidase	1.21685	1.05104e-05
ITGB1	Integrin beta-1	-0.237553	1.05222e-05
PSMD12	26S proteasome non-ATPase regulatory subunit 12	0.336749	1.05699e-05
ACAA1	3-ketoacyl-CoA thiolase, peroxisomal	0.242929	1.05748e-05
EFHD2	EF-hand domain-containing protein D2	0.333669	1.06111e-05
MAN2B1	Lysosomal alpha-mannosidase	-1.20261	1.06275e-05
PDCD11	Programmed cell death 11, isoform CRA_a;Protein RRP5 homolog	-1.66146	1.07146e-05
DDX27	Probable ATP-dependent RNA helicase DDX27	-0.951087	1.07907e-05
UROS	Uroporphyrinogen-III synthase	1.08872	1.07949e-05
DNAJB6	DnaJ homolog subfamily B member 6	-0.493393	1.08073e-05
RPN1	Dolichyl-diphosphooligosaccharide--protein glycosyltransferase subunit 1	0.222586	1.09579e-05
PMM2	Phosphomannomutase 2	0.397242	1.11308e-05
NCAPG	Condensin complex subunit 3	-1.49681	1.12652e-05
SLC25A24	Calcium-binding mitochondrial carrier protein SCaMC-1	-0.841993	1.13161e-05
SLC38A2	Sodium-coupled neutral amino acid transporter 2	-1.16844	1.16009e-05
SMAP2	Stromal membrane-associated protein 2;Stromal membrane-associated protein 2;Stromal membrane-associated protein 2 (Fragment)	0.509519	1.17602e-05
CORO7-PAM16	Coronin	0.790894	1.18641e-05
RAP1A	Ras-related protein Rap-1A	-2.06874	1.20152e-05
FARSB	Phenylalanine--tRNA ligase beta subunit	-0.714744	1.20862e-05
HLA-C	HLA class I histocompatibility antigen, C alpha chain;HLA class I histocompatibility antigen, C alpha chain;HLA class I histocompatibility antigen, C alpha chain;HLA class I histocompatibility antigen, C alpha chain;HLA class I antigen;HLA class I histocompatibility antigen, C alpha chain	-1.66596	1.21007e-05
STAM2	Signal transducing adapter molecule 2	0.495994	1.21639e-05
RPL30	60S ribosomal protein L30	-0.622008	1.22337e-05
NAGLU	Alpha-N-acetylglucosaminidase	1.69799	1.2295e-05
AP2M1	AP-2 complex subunit mu	0.276185	1.23093e-05
DHRS7	Dehydrogenase/reductase SDR family member 7	-1.34021	1.23607e-05
NUP35	Nucleoporin NUP35	-0.624761	1.24461e-05
C9orf64	Queuosine salvage protein	-0.0357521	1.25621e-05
ATP5F1A	ATP synthase subunit alpha, mitochondrial	-0.177614	1.28293e-05
HNRNPU	Heterogeneous nuclear ribonucleoprotein U	-0.407767	1.28732e-05
PPP1CC	Serine/threonine-protein phosphatase;Serine/threonine-protein phosphatase PP1-gamma catalytic subunit	-0.401005	1.28976e-05
QARS1	Glutamine--tRNA ligase	-0.441543	1.29013e-05
PPIE	Peptidyl-prolyl cis-trans isomerase;Peptidyl-prolyl cis-trans isomerase (Fragment);Peptidyl-prolyl cis-trans isomerase E	3.61516	1.29956e-05
HSD17B11	Estradiol 17-beta-dehydrogenase 11	1.01977	1.30358e-05
FTSJ3	pre-rRNA 2'-O-ribose RNA methyltransferase FTSJ3	-0.78705	1.31004e-05
HSDL2	Hydroxysteroid dehydrogenase-like protein 2	0.950935	1.32195e-05
ALDOA	Fructose-bisphosphate aldolase A	0.180877	1.32446e-05
NRDC	Nardilysin	-0.69897	1.32637e-05
UFC1	Ubiquitin-fold modifier-conjugating enzyme 1	1.89893	1.33815e-05
PGM2	Phosphoglucomutase-2	0.364853	1.3464e-05
GPI	Glucose-6-phosphate isomerase	-0.496932	1.35378e-05
RANBP3	Ran-binding protein 3	4.2441	1.35632e-05
AKR1A1	Aldo-keto reductase family 1 member A1	0.448638	1.35631e-05
HLA-A	HLA class I histocompatibility antigen, A alpha chain;HLA class I histocompatibility antigen, A alpha chain (Fragment);HLA class I histocompatibility antigen, A alpha chain (Fragment)	0.664329	1.36603e-05
UQCRB	Cytochrome b-c1 complex subunit 7	0.816163	1.37857e-05
PTBP1	Polypyrimidine tract-binding protein 1	-0.505585	1.38785e-05
TWF1	Twinfilin-1	0.537996	1.38939e-05
PSMG2	Proteasome assembly chaperone 2	-1.37228	1.38938e-05
SH3PXD2B	SH3 and PX domain-containing protein 2B	0.703314	1.40232e-05
CD59;;CD59	CD59 glycoprotein (Fragment);UPAR/Ly6 domain-containing protein;CD59 glycoprotein	-0.578892	1.40508e-05
MOB1B	MOB kinase activator 1B	0.623648	1.41664e-05
FBLIM1	Filamin-binding LIM protein 1	0.411988	1.41578e-05
GUK1	Guanylate kinase	1.67245	1.42863e-05
PSMB3	Proteasome subunit beta type-3	-0.612067	1.46376e-05
LPP	Lipoma-preferred partner	3.05295	1.46828e-05
PDS5A	Sister chromatid cohesion protein PDS5 homolog A	0.61103	1.48607e-05
ATXN2L	Ataxin-2-like protein	0.179162	1.49326e-05
LDHA	L-lactate dehydrogenase A chain	0.238094	1.49734e-05
TMTC1	Protein O-mannosyl-transferase TMTC1	2.36665	1.50957e-05
CCAR2	Cell cycle and apoptosis regulator protein 2	-0.602736	1.51883e-05
PAWR	PRKC apoptosis WT1 regulator protein	1.5043	1.55336e-05
NUFIP2	Nuclear fragile X mental retardation-interacting protein 2	0.512422	1.55845e-05
PMM1	Phosphomannomutase 1	0.584477	1.58387e-05
MLH1	DNA mismatch repair protein Mlh1	-1.57741	1.58847e-05
EIF2B1	Translation initiation factor eIF-2B subunit alpha	1.341	1.58888e-05
APOBEC3C	DNA dC->dU-editing enzyme APOBEC-3C	0.609395	1.594e-05
LYPLAL1	Lysophospholipase-like protein 1	0.538579	1.59496e-05
CRIP1	Cysteine-rich protein 1	3.11674	1.60765e-05
HNRNPA3	Heterogeneous nuclear ribonucleoprotein A3	0.372133	1.63706e-05
NFKB2	Nuclear factor NF-kappa-B p100 subunit	-1.2977	1.6402e-05
LPCAT2	Lysophosphatidylcholine acyltransferase 2	0.373837	1.64843e-05
LGMN	Legumain	1.08406	1.6776e-05
HGS	Hepatocyte growth factor-regulated tyrosine kinase substrate	0.05645	1.68071e-05
SORD	Sorbitol dehydrogenase	1.76339	1.68631e-05
UBA6	Ubiquitin-like modifier-activating enzyme 6	-0.688333	1.69029e-05
TMEM119	Transmembrane protein 119	3.3176	1.69846e-05
GAA	Lysosomal alpha-glucosidase	1.89223	1.70106e-05
PRKRA	Interferon-inducible double-stranded RNA-dependent protein kinase activator A	0.298087	1.70444e-05
MAPK3	Mitogen-activated protein kinase 3	0.44948	1.7055e-05
HNRNPK	Heterogeneous nuclear ribonucleoprotein K	-0.448585	1.70381e-05
NIBAN1	Protein Niban 1	0.266827	1.715e-05
NOL6	Nucleolar protein 6	-0.46325	1.74575e-05
NAA50	N-alpha-acetyltransferase 50	-0.788128	1.7555e-05
GDI1	Rab GDP dissociation inhibitor alpha	0.82989	1.76628e-05
SHOC2	Leucine-rich repeat protein SHOC-2;Leucine-rich repeat protein SHOC-2 (Fragment)	0.944232	1.78609e-05
SMARCC2	SWI/SNF complex subunit SMARCC2	-0.49768	1.80888e-05
PHYHD1	Phytanoyl-CoA dioxygenase domain-containing protein 1	2.5177	1.8244e-05
AP3B1	AP-3 complex subunit beta-1	-0.754751	1.83443e-05
ZFR	Zinc finger RNA-binding protein	-0.64445	1.8486e-05
EXOC6B	Exocyst complex component;Exocyst complex component;Exocyst complex component 6B	0.470713	1.8523e-05
AK2	Adenylate kinase 2, mitochondrial;Adenylate kinase 2, mitochondrial;Adenylate kinase 2, mitochondrial;Adenylate kinase 2, mitochondrial	0.166328	1.85827e-05
FLOT2	Flotillin;Flotillin;Flotillin-2	1.75309	1.86752e-05
HBS1L	HBS1-like protein;HBS1-like protein (Fragment);HBS1-like protein;HBS1-like protein	0.460397	1.87136e-05
PPP6R1	Serine/threonine-protein phosphatase 6 regulatory subunit 1	0.706575	1.87922e-05
UBXN4	UBX domain-containing protein 4	1.13308	1.88426e-05
EIF2A	Eukaryotic translation initiation factor 2A	-0.499137	1.90421e-05
DDX46	Probable ATP-dependent RNA helicase DDX46	-0.106981	1.93075e-05
HLA-B	HLA class I histocompatibility antigen, B alpha chain (Fragment);HLA class I histocompatibility antigen, B alpha chain;HLA class I histocompatibility antigen, B alpha chain	-1.20683	1.93152e-05
DUSP12	Dual specificity protein phosphatase 12	-0.559034	1.93155e-05
NUDT9	ADP-ribose pyrophosphatase, mitochondrial	1.04121	1.9707e-05
NUTF2	Nuclear transport factor 2	0.989543	2.00113e-05
SRA1	Steroid receptor RNA activator 1	1.17414	2.00426e-05
NEXN	Nexilin	-0.946385	2.01252e-05
SF3A1	Splicing factor 3A subunit 1	0.367	2.02586e-05
GNAQ	Guanine nucleotide-binding protein G(q) subunit alpha	0.846249	2.0304e-05
IRF2BPL	Probable E3 ubiquitin-protein ligase IRF2BPL	-1.45674	2.05346e-05
UGP2	UTP--glucose-1-phosphate uridylyltransferase (Fragment)	0.973416	2.08038e-05
VRK1	Serine/threonine-protein kinase VRK1	-1.28845	2.08841e-05
NOP58	Nucleolar protein 58	-0.655932	2.09591e-05
GBA	Glucosylceramidase;Glucosylceramidase;Glucosylceramidase;Lysosomal acid glucosylceramidase	0.544899	2.13949e-05
ARSA	Arylsulfatase A	2.12154	2.14879e-05
NTMT1	N-terminal Xaa-Pro-Lys N-methyltransferase 1	-1.00585	2.14927e-05
SUCLG2	Succinate--CoA ligase [GDP-forming] subunit beta, mitochondrial	0.109925	2.15585e-05
ITGA3	Integrin alpha-3	-0.772228	2.16978e-05
GGCT	Gamma-glutamylcyclotransferase	0.176186	2.17228e-05
METTL1	tRNA (guanine-N(7)-)-methyltransferase	-1.71078	2.17346e-05
NUP155	Nuclear pore complex protein Nup155	-1.14205	2.18475e-05
NEDD8-MDP1	NEDD8-MDP1 readthrough (Fragment)	2.62911	2.19803e-05
HSPA2	Heat shock-related 70 kDa protein 2	0.196904	2.20126e-05
MOV10	Helicase MOV-10	-0.36988	2.21242e-05
DDX3X	ATP-dependent RNA helicase DDX3X	-0.300935	2.22282e-05
PSMB8	Proteasome subunit beta type-8;Proteasome subunit beta type-8;Proteasome subunit beta type-8;Proteasome subunit beta	-0.458568	2.2631e-05
BZW2	Basic leucine zipper and W2 domain-containing protein 2 (Fragment);Basic leucine zipper and W2 domain-containing protein 2	-0.80434	2.27296e-05
PAK1	Serine/threonine-protein kinase PAK 1	1.1822	2.27582e-05
UNC45A	Protein unc-45 homolog A	0.0657334	2.28767e-05
TST	Thiosulfate sulfurtransferase	0.895665	2.30116e-05
PSMD14	26S proteasome non-ATPase regulatory subunit 14	-0.894758	2.32007e-05
NOC4L	Nucleolar complex protein 4 homolog	-2.26819	2.32596e-05
CLIC4	Chloride intracellular channel protein 4	0.331898	2.35722e-05
CPSF3	Cleavage and polyadenylation specific factor 3, 73kDa, isoform CRA_b;Cleavage and polyadenylation specificity factor subunit 3	-1.83583	2.3601e-05
DNAJC3	DnaJ homolog subfamily C member 3	0.232817	2.37009e-05
GDI2	Rab GDP dissociation inhibitor beta	0.0696448	2.38221e-05
AKAP12	A-kinase anchor protein 12	2.45264	2.38141e-05
SF3B4	Splicing factor 3B subunit 4	-0.411349	2.38642e-05
MCM4	DNA helicase;DNA replication licensing factor MCM4	-1.39605	2.39443e-05
TRMT10C	tRNA methyltransferase 10 homolog C (Fragment);tRNA methyltransferase 10 homolog C	-0.511324	2.40544e-05
ATP2A2	Sarcoplasmic/endoplasmic reticulum calcium ATPase 2	0.235137	2.41387e-05
S100A6	Protein S100-A6;Protein S100 (Fragment)	2.75464	2.42973e-05
SCPEP1	Retinoid-inducible serine carboxypeptidase	0.587835	2.45984e-05
CHRAC1	Chromatin accessibility complex protein 1	-1.11065	2.46659e-05
RBBP4	Histone-binding protein RBBP4	-0.723618	2.46774e-05
TKFC	Triokinase/FMN cyclase	1.47512	2.46935e-05
NSDHL	Sterol-4-alpha-carboxylate 3-dehydrogenase, decarboxylating	-0.0103133	2.47263e-05
NUP37	Nucleoporin Nup37 (Fragment);Nucleoporin Nup37	-1.1746	2.49875e-05
COG8	Conserved oligomeric Golgi complex subunit 8	0.810083	2.5325e-05
QSOX1	Sulfhydryl oxidase 1	-1.1163	2.58046e-05
PPP1R10	Serine/threonine-protein phosphatase 1 regulatory subunit 10	-1.20303	2.60223e-05
SERPINB8	Serpin B8	-1.33564	2.641e-05
DIABLO	Diablo homolog, mitochondrial	1.54146	2.65638e-05
EFEMP1	EGF-containing fibulin-like extracellular matrix protein 1	0.949784	2.68635e-05
PHPT1	14 kDa phosphohistidine phosphatase	1.41624	2.68647e-05
PDXDC1	Pyridoxal-dependent decarboxylase domain-containing protein 1	0.0324664	2.70858e-05
A2M	Alpha-2-macroglobulin	-0.899038	2.7395e-05
VMP1	Vacuole membrane protein 1	-1.04098	2.79603e-05
AP2A2	AP-2 complex subunit alpha-2 (Fragment);AP-2 complex subunit alpha-2	-0.411242	2.83806e-05
SARS2;;SARS2	Serine--tRNA ligase, mitochondrial;Uncharacterized protein (Fragment);Serine--tRNA ligase, mitochondrial	-0.202917	2.84182e-05
AGPS	Alkyldihydroxyacetonephosphate synthase, peroxisomal	0.213455	2.84237e-05
ELAC2	ElaC homolog 2 (E. coli), isoform CRA_a;Zinc phosphodiesterase ELAC protein 2	-1.23953	2.8738e-05
ATXN2	Ataxin-2	0.714639	2.90863e-05
RPL27	60S ribosomal protein L27	-0.617673	2.92914e-05
RPS25	40S ribosomal protein S25	-0.473058	2.95394e-05
FAF2	FAS-associated factor 2	0.390135	2.95243e-05
LMF2	Lipase maturation factor 2	0.720303	2.95469e-05
ILF3	Interleukin enhancer-binding factor 3	-0.401442	2.98449e-05
AIFM1	Apoptosis-inducing factor 1, mitochondrial	0.395743	2.98994e-05
SEC11A	Signal peptidase complex catalytic subunit SEC11;Signal peptidase complex catalytic subunit SEC11A	-1.0234	3.00246e-05
CALD1	Caldesmon (Fragment)	1.28448	3.06473e-05
OLA1	Obg-like ATPase 1	-0.405335	3.06881e-05
NAT10	RNA cytidine acetyltransferase	-0.963449	3.07645e-05
FBN2	Fibrillin-2	1.4839	3.09371e-05
KRT18	Keratin, type I cytoskeletal 18;Keratin, type I cytoskeletal 18	-2.60736	3.09744e-05
METTL9	Methyltransferase-like protein 9 (Fragment);Methyltransferase-like protein 9 (Fragment);Methyltransferase-like protein 9;Methyltransferase-like protein 9	0.150059	3.14693e-05
RB1	Retinoblastoma-associated protein	-3.02819	3.24399e-05
GIT1	ARF GTPase-activating protein GIT1	1.06434	3.2932e-05
CRK	Adapter molecule crk	0.743352	3.32466e-05
LARP1	La-related protein 1	1.23599	3.39629e-05
NR3C1	Glucocorticoid receptor	1.48025	3.46943e-05
P3H4	Endoplasmic reticulum protein SC65	0.220368	3.47228e-05
;MYCBP	Uncharacterized protein;c-Myc-binding protein	1.32298	3.48033e-05
ALYREF	THO complex subunit 4	0.408807	3.47875e-05
CACYBP	Calcyclin-binding protein	-0.770564	3.47725e-05
PCBP1	Poly(rC)-binding protein 1	-0.467553	3.52396e-05
EXOSC9	Exosome complex component RRP45	-0.627215	3.52679e-05
BAG3	BAG family molecular chaperone regulator 3	1.52559	3.5396e-05
ENG	Endoglin	0.330981	3.57492e-05
MRC2	C-type mannose receptor 2	0.480234	3.60361e-05
ALDH16A1	Aldehyde dehydrogenase family 16 member A1	-0.490716	3.64661e-05
TCEA1	Transcription elongation factor A protein 1	-0.571682	3.66997e-05
PAPSS2	Bifunctional 3'-phosphoadenosine 5'-phosphosulfate synthase 2	-0.585991	3.6779e-05
CLCC1	Chloride channel CLIC-like protein 1	1.65384	3.6849e-05
RPL17;RPL17-C18orf32;RPL17;RPL17;RPL17	60S ribosomal protein L17 (Fragment);Protein RPL17-C18orf32;60S ribosomal protein L17 (Fragment);60S ribosomal protein L17 (Fragment);60S ribosomal protein L17	0.274874	3.75123e-05
LRRC40	Leucine-rich repeat-containing protein 40	0.457099	3.80193e-05
SLC30A7	Zinc transporter 7 (Fragment);Zinc transporter 7	-1.08184	3.82311e-05
JPT1	Jupiter microtubule associated homolog 1	3.57876	3.85128e-05
TMA7	Translation machinery-associated protein 7	1.16563	3.88403e-05
DLGAP4	Disks large-associated protein 4	0.49795	3.8914e-05
NAA15	N-alpha-acetyltransferase 15, NatA auxiliary subunit	-1.4034	3.92083e-05
HMGB1	High mobility group protein B1	-0.432429	3.94866e-05
PSMC1	26S proteasome regulatory subunit 4	-0.43636	3.94773e-05
ABCF1	ATP-binding cassette sub-family F member 1	1.282	3.96463e-05
POLR2G	DNA-directed RNA polymerase II subunit RPB7	-0.675389	4.00759e-05
PPP1R12C	Protein phosphatase 1 regulatory subunit 12C (Fragment);Protein phosphatase 1 regulatory subunit 12C	1.8838	4.01945e-05
USP9X	Probable ubiquitin carboxyl-terminal hydrolase FAF-X	0.491603	4.0324e-05
YIF1B	Protein YIF1B	-1.4039	4.03978e-05
GSR	Glutathione reductase, mitochondrial	-0.49621	4.05437e-05
IRS1	Insulin receptor substrate 1	1.33996	4.05484e-05
EIF5A	Eukaryotic translation initiation factor 5A-1	0.3443	4.07576e-05
SLC4A1AP	Kanadaptin	-1.12125	4.14452e-05
HK2	Hexokinase-2	-1.29917	4.15177e-05
PI4KA	Phosphatidylinositol 4-kinase alpha	-0.212905	4.16731e-05
RAPH1	Ras association (RalGDS/AF-6) and pleckstrin homology domains 1, isoform CRA_b;Ras-associated and pleckstrin homology domains-containing protein 1	1.47852	4.19981e-05
METTL2B	tRNA N(3)-methylcytidine methyltransferase METTL2B	-1.11601	4.23852e-05
PSMF1	Proteasome inhibitor PI31 subunit	0.260254	4.27245e-05
DDX18	ATP-dependent RNA helicase DDX18	-1.22926	4.2976e-05
EMC4	ER membrane protein complex subunit 4	0.804004	4.30999e-05
HNRNPD	Heterogeneous nuclear ribonucleoprotein D0	-0.660985	4.36844e-05
UBE4B	Ubiquitin conjugation factor E4 B	1.16302	4.40152e-05
PPA1	Inorganic pyrophosphatase	0.327097	4.39573e-05
FNDC3B	Fibronectin type III domain-containing protein 3B	1.05601	4.39892e-05
PSMD11	26S proteasome non-ATPase regulatory subunit 11	-0.255186	4.41366e-05
UROD	Uroporphyrinogen decarboxylase	-0.267095	4.4137e-05
EIF3C	Eukaryotic translation initiation factor 3 subunit C	-0.345426	4.42e-05
PYM1	Partner of Y14 and mago	1.09545	4.43713e-05
ACTL6A	Actin-like protein 6A	-0.370043	4.45078e-05
SKP1	S-phase kinase-associated protein 1	1.07457	4.49761e-05
COL7A1	Collagen alpha-1(VII) chain	-1.40746	4.49586e-05
WDR61	WD repeat-containing protein 61 (Fragment);WD repeat-containing protein 61	0.486336	4.50424e-05
ARHGAP17	Rho GTPase-activating protein 17	0.821896	4.50319e-05
DDX47	Probable ATP-dependent RNA helicase DDX47	-0.649166	4.508e-05
MDH1	Malate dehydrogenase, cytoplasmic	-0.331726	4.51807e-05
TPM1	Tropomyosin 1 (Alpha), isoform CRA_o (Fragment);Tropomyosin alpha-1 chain	2.88213	4.56177e-05
NRBP1	Nuclear receptor-binding protein	0.78058	4.62503e-05
SUN2	SUN domain-containing protein 2	-0.605203	4.6598e-05
DNAJA3	DnaJ homolog subfamily A member 3, mitochondrial	-1.02489	4.67208e-05
PKN1	Serine/threonine-protein kinase N1	0.473877	4.68901e-05
IPO4	Importin-4	-1.04912	4.70118e-05
SRP54	Signal recognition particle 54 kDa protein	-0.621264	4.76168e-05
FKBP4	Peptidyl-prolyl cis-trans isomerase FKBP4	-0.800381	4.76651e-05
VBP1	Prefoldin subunit 3	0.52589	4.77158e-05
STAT6	Signal transducer and activator of transcription (Fragment);Signal transducer and activator of transcription;Signal transducer and activator of transcription;Signal transducer and activator of transcription 6	0.965652	4.79951e-05
RFT1	Protein RFT1 homolog	-0.868975	4.8238e-05
OSBP	Oxysterol-binding protein 1	0.523871	4.82304e-05
CCDC71L	Coiled-coil domain-containing protein 71L	-1.15435	4.85094e-05
PIH1D1	PIH1 domain-containing protein 1 (Fragment);PIH1 domain-containing protein 1 (Fragment);PIH1 domain-containing protein 1	-0.109991	4.89602e-05
SNRPD1	Small nuclear ribonucleoprotein Sm D1	-0.363501	4.90327e-05
PHLDB1	Pleckstrin homology-like domain family B member 1	0.714944	4.95057e-05
MRPL2	39S ribosomal protein L2, mitochondrial;39S ribosomal protein L2, mitochondrial	-0.889664	4.98542e-05
NCBP1	Nuclear cap-binding protein subunit 1	-0.959818	5.01302e-05
RPL15	60S ribosomal protein L15	-0.493903	5.02028e-05
MCFD2	Multiple coagulation factor deficiency protein 2	2.11102	5.02121e-05
NFATC4	Nuclear factor of activated T-cells, cytoplasmic 4	-0.562044	5.03022e-05
TRIP13	Pachytene checkpoint protein 2 homolog	-0.590938	5.03553e-05
RFC3	Replication factor C subunit 3	-1.36471	5.12677e-05
IGF2BP2	Insulin-like growth factor 2 mRNA-binding protein 2	0.296584	5.16784e-05
DNAJA1	DnaJ homolog subfamily A member 1	-1.1217	5.18666e-05
PPP1R18	PPP1R18;Phostensin	1.22144	5.25315e-05
TMEM214	Transmembrane protein 214	-0.66611	5.36269e-05
TOP3B;TOP3B;TOP3B;TOP3A	DNA topoisomerase (Fragment);DNA topoisomerase (Fragment);DNA topoisomerase 3-beta-1;DNA topoisomerase 3-alpha	-0.758756	5.38437e-05
RPL5	60S ribosomal protein L5	-1.00989	5.4096e-05
AKT1S1	Proline-rich AKT1 substrate 1	0.588394	5.41869e-05
MYO1D	Unconventional myosin-Id	0.522193	5.42892e-05
PSMA5	Proteasome subunit alpha type-5	0.333304	5.43708e-05
BLMH	Bleomycin hydrolase (Fragment);Bleomycin hydrolase (Fragment);Bleomycin hydrolase	-0.198726	5.45991e-05
PRAF2	PRA1 family protein 2	0.564409	5.50742e-05
POLR1C	DNA-directed RNA polymerases I and III subunit RPAC1	0.584757	5.54469e-05
ARFGAP1	ADP-ribosylation factor GTPase-activating protein 1	0.405237	5.55872e-05
POLR2C	DNA-directed RNA polymerase II subunit RPB3	0.280627	5.67648e-05
NMD3	60S ribosomal export protein NMD3	1.22845	5.68269e-05
TMED10	Transmembrane emp24 domain-containing protein 10	0.251148	5.78814e-05
PRKAG1	5'-AMP-activated protein kinase subunit gamma-1	0.482082	5.80373e-05
GBE1	1,4-alpha-glucan-branching enzyme	0.171196	5.89278e-05
RBM28	RNA-binding protein 28	-0.446565	6.01168e-05
TNFRSF10B	Tumor necrosis factor receptor superfamily member 10B	1.20541	6.0203e-05
MRE11	Double-strand break repair protein MRE11;Double-strand break repair protein;Double-strand break repair protein MRE11	-0.489961	6.13027e-05
HMGB3	High mobility group protein B3	-0.554091	6.14087e-05
ACAT1	Acetyl-CoA acetyltransferase, mitochondrial	0.050629	6.15325e-05
MAP4K4	Mitogen-activated protein kinase kinase kinase kinase 4;Mitogen-activated protein kinase kinase kinase kinase 4;Mitogen-activated protein kinase kinase kinase kinase 4;Mitogen-activated protein kinase kinase kinase kinase 4;Mitogen-activated protein kinase kinase kinase kinase 4;Mitogen-activated protein kinase kinase kinase kinase 4 (Fragment);Mitogen-activated protein kinase kinase kinase kinas…	0.627193	6.17642e-05
EBNA1BP2	EBNA1 binding protein 2, isoform CRA_d;Probable rRNA-processing protein EBP2	-0.553186	6.17698e-05
SF3B3	Splicing factor 3B subunit 3	-0.535125	6.294e-05
PPIF	Peptidyl-prolyl cis-trans isomerase F, mitochondrial	-0.811577	6.31372e-05
YME1L1	ATP-dependent zinc metalloprotease YME1L1	-1.0109	6.31547e-05
CARM1	Histone-arginine methyltransferase CARM1	0.501693	6.37972e-05
ARL6IP4	ADP-ribosylation factor-like protein 6-interacting protein 4 (Fragment);ADP-ribosylation factor-like protein 6-interacting protein 4	-3.65321	6.38677e-05
HADHA	Trifunctional enzyme subunit alpha, mitochondrial;Trifunctional enzyme subunit alpha, mitochondrial	0.151113	6.3941e-05
NUP153	Nuclear pore complex protein Nup153	-0.778422	6.44653e-05
TBC1D15	TBC1 domain family member 15	0.184447	6.46608e-05
LSM2	U6 snRNA-associated Sm-like protein LSm2	0.974947	6.471e-05
CDC42	Cell division control protein 42 homolog	0.418344	6.51727e-05
ANKRD28	Serine/threonine-protein phosphatase 6 regulatory ankyrin repeat subunit A	0.236691	6.58656e-05
BICD2	Protein bicaudal D homolog 2	1.55893	6.63155e-05
DNM1	Dynamin-1	0.325387	6.6444e-05
ISY1	Pre-mRNA-splicing factor ISY1 homolog	0.40191	6.87029e-05
TMED1	Transmembrane emp24 domain-containing protein 1;Transmembrane emp24 domain-containing protein 1 (Fragment);Transmembrane emp24 domain-containing protein 1	1.64471	6.88783e-05
SELENBP1	Methanethiol oxidase	0.536704	6.9222e-05
TMED3	Transmembrane emp24 domain-containing protein 3	0.556857	6.96951e-05
ROMO1	Reactive oxygen species modulator 1	-1.77378	7.06495e-05
USP47	Ubiquitin carboxyl-terminal hydrolase 47	1.03217	7.11101e-05
PPM1A	Protein phosphatase 1A	0.435822	7.25061e-05
COL5A2	Collagen alpha-2(V) chain	2.02139	7.26536e-05
ACSS2	Acetyl-coenzyme A synthetase, cytoplasmic	0.515232	7.27254e-05
CNOT3	CCR4-NOT transcription complex subunit 3	0.626032	7.41605e-05
ACSL3	Long-chain-fatty-acid--CoA ligase 3	-0.606556	7.44824e-05
SRP9	Signal recognition particle 9 kDa protein	0.643002	7.45803e-05
WDR43	WD repeat-containing protein 43 (Fragment);WD repeat-containing protein 43	-0.72524	7.47502e-05
TUBB2A	Tubulin beta-2A chain	0.968921	7.49458e-05
SYPL1	Synaptophysin-like protein 1	-1.7798	7.57799e-05
ESYT2	Extended synaptotagmin-2	0.35187	7.61089e-05
SYPL1	Synaptophysin-like protein 1	-0.666442	7.62549e-05
ARHGAP35	Rho GTPase-activating protein 35	-0.29631	7.68073e-05
TWF2	Twinfilin-2	0.0173586	7.73157e-05
ADSL	Adenylosuccinate lyase	0.267106	7.74597e-05
ANKZF1	Ankyrin repeat and zinc finger domain-containing protein 1	0.523801	7.82231e-05
YBX1	Y-box-binding protein 1	0.508477	7.91843e-05
PPP6R2	Serine/threonine-protein phosphatase 6 regulatory subunit 2 (Fragment);Serine/threonine-protein phosphatase 6 regulatory subunit 2;Serine/threonine-protein phosphatase 6 regulatory subunit 2 (Fragment)	1.30295	8.00917e-05
RPS28	40S ribosomal protein S28	0.506428	8.02562e-05
CARS2	Probable cysteine--tRNA ligase, mitochondrial	0.569378	8.09723e-05
PACSIN2	Protein kinase C and casein kinase substrate in neurons protein 2	-0.532192	8.24966e-05
MYO6	Unconventional myosin-VI;Myosin VI transcript variant 007	0.744056	8.37838e-05
NFU1	NFU1 iron-sulfur cluster scaffold homolog, mitochondrial (Fragment);NFU1 iron-sulfur cluster scaffold homolog, mitochondrial (Fragment);NFU1 iron-sulfur cluster scaffold homolog, mitochondrial (Fragment);NFU1 iron-sulfur cluster scaffold homolog, mitochondrial	-1.9671	8.48121e-05
GAPDH	Glyceraldehyde-3-phosphate dehydrogenase	-0.296534	8.47883e-05
CISD2	CDGSH iron-sulfur domain-containing protein 2	-0.999496	8.48535e-05
TMEM230	Transmembrane protein 230;Transmembrane protein 230 (Fragment);Transmembrane protein 230	0.947475	8.6595e-05
CELF1	CUG triplet repeat, RNA binding protein 1, isoform CRA_c;CUGBP Elav-like family member 1	-1.16813	8.69396e-05
ARF1	ADP-ribosylation factor 1	0.628758	8.79589e-05
RHOG	Rho-related GTP-binding protein RhoG	0.319604	8.80013e-05
ARPC2	Actin-related protein 2/3 complex subunit 2	0.155818	8.89532e-05
TFAM	Transcription factor A, mitochondrial (Fragment);Transcription factor A, mitochondrial	-0.686271	8.91275e-05
FHL1	Four and a half LIM domains protein 1 (Fragment)	-1.32905	8.92569e-05
RAC2	Ras-related C3 botulinum toxin substrate 2	-0.498372	8.97248e-05
PRRC2A	Protein PRRC2A	1.35271	8.97859e-05
RABGGTB	Geranylgeranyl transferase type-2 subunit beta	0.213397	8.98541e-05
CAB39	Calcium-binding protein 39	-1.14336	9.02751e-05
MAP2K4	Dual specificity mitogen-activated protein kinase kinase 4	0.548502	9.20377e-05
NME3	Nucleoside diphosphate kinase;Nucleoside diphosphate kinase 3	-0.636344	9.24446e-05
AKR7A2	Aflatoxin B1 aldehyde reductase member 2	0.214601	9.28943e-05
ADI1	1,2-dihydroxy-3-keto-5-methylthiopentene dioxygenase	0.873112	9.33879e-05
SRPRB	Signal recognition particle receptor subunit beta	0.250049	9.39378e-05
FKBP2	Peptidylprolyl isomerase;Peptidyl-prolyl cis-trans isomerase FKBP2	0.627889	9.47768e-05
SFPQ	Splicing factor, proline- and glutamine-rich	-0.535073	9.54583e-05
KRT6C	Keratin, type II cytoskeletal 6C	0.643182	9.56709e-05
PGM3	Phosphoacetylglucosamine mutase	0.0921914	9.7295e-05
TAPBP	Tapasin;Tapasin;Tapasin;Tapasin;Tapasin (Fragment);Tapasin;TAPBP protein	-1.08628	9.779e-05
WDHD1	WD repeat and HMG-box DNA-binding protein 1	-1.96247	9.93942e-05
RPA1	Replication protein A 70 kDa DNA-binding subunit	-0.634565	0.000101691
TWSG1	Twisted gastrulation protein homolog 1	1.67207	0.000101981
PAK2	Serine/threonine-protein kinase PAK 2	0.438625	0.000102919
LRRFIP2	Leucine-rich repeat flightless-interacting protein 2	1.38829	0.000105424
PNPO	Pyridoxine-5'-phosphate oxidase (Fragment);Pyridoxine-5'-phosphate oxidase	-0.22075	0.000105585
RPL18	60S ribosomal protein L18 (Fragment);60S ribosomal protein L18	-0.494019	0.000106078
H1-4	Histone H1.4	0.486287	0.000106679
POLDIP2	Polymerase delta-interacting protein 2	0.0366069	0.000106925
RPL18A	60S ribosomal protein L18a	-0.229116	0.000107081
TRIOBP	TRIO and F-actin-binding protein	0.631737	0.000109136
RCC2	Protein RCC2	-0.722184	0.000109281
EPS15L1	Epidermal growth factor receptor substrate 15-like 1	0.799601	0.000110357
SNAP23	Synaptosomal-associated protein 23	0.683489	0.000111491
SMAD3	Mothers against decapentaplegic homolog 3	0.131003	0.000111849
DLGAP5	Disks large-associated protein 5	-1.01345	0.000112031
UBA3	NEDD8-activating enzyme E1 catalytic subunit	0.521186	0.000113889
NCEH1	Neutral cholesterol ester hydrolase 1;Arylacetamide deacetylase-like 1;Neutral cholesterol ester hydrolase 1	-0.537302	0.000114318
RPS10	40S ribosomal protein S10	0.319823	0.000114386
PPIC	Peptidyl-prolyl cis-trans isomerase C	0.411718	0.000114753
MAP1LC3B2;MAP1LC3B;MAP1LC3B;MAP1LC3A	Microtubule-associated proteins 1A/1B light chain 3 beta 2;Microtubule-associated protein 1 light chain 3 beta, isoform CRA_f;Microtubule-associated proteins 1A/1B light chain 3B;Microtubule-associated proteins 1A/1B light chain 3A	1.43328	0.000115052
RECQL	ATP-dependent DNA helicase Q1	-0.843498	0.000116477
RBPJ	Recombining-binding protein suppressor of hairless (Fragment);Recombining binding protein suppressor of hairless	-0.70492	0.000116703
SACM1L	Phosphatidylinositide phosphatase SAC1	-0.516054	0.000117085
GPS1	COP9 signalosome complex subunit 1	0.481699	0.000117734
AIDA	Axin interactor, dorsalization-associated protein	0.74764	0.000119941
TMEM11	Transmembrane protein 11, mitochondrial	1.26176	0.0001206
USP10	Ubiquitin carboxyl-terminal hydrolase 10	0.234427	0.000122725
EIF3F	Eukaryotic translation initiation factor 3 subunit F	-0.172191	0.000122939
RND3	Rho-related GTP-binding protein RhoE	-1.75123	0.000123051
ATP5PF	ATP synthase-coupling factor 6, mitochondrial	2.31911	0.000124275
SERPINB6	Serpin B6	0.076892	0.000125344
NPTN	Neuroplastin	0.962673	0.000125658
LONP1	Lon protease homolog, mitochondrial;Lon protease homolog, mitochondrial;Lon protease homolog, mitochondrial	-0.38403	0.000125869
SLC16A3	Monocarboxylate transporter 4	-0.679604	0.000126703
VCPIP1	Deubiquitinating protein VCIP135	0.672118	0.000128088
STING1	Stimulator of interferon response cGAMP interactor 1;Stimulator of interferon genes protein	-0.950986	0.000128182
RPL24	60S ribosomal protein L24	-0.859459	0.000128628
U2AF1L5;U2AF1	Splicing factor U2AF 35 kDa subunit-like protein;Splicing factor U2AF 35 kDa subunit	0.747957	0.000128919
EXOSC10	Exosome component 10	-1.08269	0.000129311
TUBB	Tubulin beta chain	0.229068	0.0001295
FCF1	Chromosome 14 open reading frame 111, isoform CRA_a;rRNA-processing protein FCF1 homolog (Fragment);rRNA-processing protein FCF1 homolog;rRNA-processing protein FCF1 homolog	-1.09864	0.000129691
PIP	Prolactin-inducible protein	-4.66956	0.000132138
PYCR1	Pyrroline-5-carboxylate reductase 1, mitochondrial	0.979764	0.000133893
UBTD2;UBTD1	Ubiquitin domain-containing protein 2;Ubiquitin domain-containing protein 1	0.625031	0.000135494
NPC2	NPC intracellular cholesterol transporter 2;NPC intracellular cholesterol transporter 2 (Fragment);NPC intracellular cholesterol transporter 2 (Fragment);NPC intracellular cholesterol transporter 2;NPC intracellular cholesterol transporter 2;NPC intracellular cholesterol transporter 2	0.0403851	0.000138023
SYNM	Desmuslin, isoform CRA_a;Synemin	1.29706	0.000139006
RABEP2	Rab GTPase-binding effector protein 2	0.894856	0.000139088
BLOC1S3	Biogenesis of lysosome-related organelles complex 1 subunit 3	2.17509	0.000139062
MAPRE1	Microtubule-associated protein RP/EB family member 1	0.0504582	0.000140206
OXCT1	Succinyl-CoA:3-ketoacid coenzyme A transferase 1, mitochondrial	-0.714359	0.000140607
PRPF38B	Pre-mRNA-splicing factor 38B	1.03662	0.000140973
RPL13A	60S ribosomal protein L13a	-0.396497	0.000141093
MAP2K3	Dual specificity mitogen-activated protein kinase kinase 3	0.590684	0.000143687
SRSF1	Serine/arginine-rich-splicing factor 1;Serine/arginine-rich splicing factor 1	-0.154237	0.000144922
VPS35L	VPS35 endosomal protein sorting factor-like;VPS35 endosomal protein sorting factor-like;VPS35 endosomal protein sorting factor-like;Esophageal cancer associated protein, isoform CRA_a;VPS35 endosomal protein sorting factor-like	0.710554	0.000145937
MKI67	Proliferation marker protein Ki-67	-1.57236	0.000146391
DECR2	Peroxisomal 2,4-dienoyl-CoA reductase;Peroxisomal 2,4-dienoyl-CoA reductase	1.61722	0.00014711
PRPF8	Pre-mRNA-processing-splicing factor 8	-0.41147	0.000147736
BRIX1	Ribosome biogenesis protein BRX1 homolog	-1.69341	0.000151861
NAA20	N-alpha-acetyltransferase 20	-0.920562	0.000154698
CMPK1	UMP-CMP kinase	0.188561	0.000155127
TUBB8	Tubulin beta-8 chain	1.38069	0.000156774
RPA2	Replication protein A 32 kDa subunit;Replication protein A 32 kDa subunit (Fragment)	1.08569	0.000157362
NNT	NAD(P) transhydrogenase, mitochondrial	0.338349	0.000157305
IAH1	Isoamyl acetate-hydrolyzing esterase 1 homolog	0.681451	0.000157427
VPS51	Vacuolar protein sorting-associated protein 51 homolog	0.0678391	0.000157443
MRPL39	39S ribosomal protein L39, mitochondrial (Fragment);39S ribosomal protein L39, mitochondrial	-0.297066	0.000157841
CERCAM	Inactive glycosyltransferase 25 family member 3	2.11372	0.000158455
NONO	Non-POU domain-containing octamer-binding protein	-0.378353	0.000160249
SNRNP70	U1 small nuclear ribonucleoprotein 70 kDa	0.24642	0.00016066
SDF2	Stromal cell-derived factor 2	0.7612	0.000161145
DYNC1LI1	Cytoplasmic dynein 1 light intermediate chain 1	0.416275	0.000162398
CCDC9	Coiled-coil domain-containing protein 9	1.22513	0.000165488
ITGB5	Integrin beta-5	1.84373	0.000167491
DNM2	Dynamin-2	0.0717384	0.000167581
RNF7	RING-box protein 2	-0.634859	0.000168722
NCOA5	Nuclear receptor coactivator 5	-0.274101	0.000171201
HDGF	Hepatoma-derived growth factor	-0.384359	0.000171641
YKT6	Synaptobrevin homolog YKT6	0.423736	0.000173165
DDX42	ATP-dependent RNA helicase DDX42	-0.487227	0.000175567
FAS	Tumor necrosis factor receptor superfamily member 6	1.02961	0.000177199
STAT5B	Signal transducer and activator of transcription 5B	1.14068	0.000177579
PSMD8	26S proteasome non-ATPase regulatory subunit 8 (Fragment);26S proteasome non-ATPase regulatory subunit 8;26S proteasome non-ATPase regulatory subunit 8	-0.231933	0.000178751
SMC4	Structural maintenance of chromosomes protein 4	-1.3478	0.000178654
SHC1	SHC-transforming protein 1	0.390141	0.000179176
RWDD4	RWD domain-containing protein 4 (Fragment);RWD domain-containing protein 4;RWD domain-containing protein 4;RWD domain containing 4A;RWD domain-containing protein 4	1.1772	0.000182332
THOC6	THO complex subunit 6 homolog	0.522234	0.000182405
PALM2AKAP2	PALM2 and AKAP2 fusion (Fragment)	0.958111	0.000183207
COASY	Bifunctional coenzyme A synthase	-0.811845	0.000184381
CXorf38	Uncharacterized protein CXorf38	0.785502	0.000190094
ATG5	Autophagy protein 5	1.40382	0.000191939
LUM	Lumican	0.32316	0.000192441
NT5DC2	5'-nucleotidase domain-containing protein 2 (Fragment);5'-nucleotidase domain-containing protein 2	-1.03094	0.000192937
DDX23	Probable ATP-dependent RNA helicase DDX23	-0.511782	0.000197081
LRRFIP1	Leucine-rich repeat flightless-interacting protein 1	1.7252	0.000197298
GTF3C4	General transcription factor 3C polypeptide 4	-1.72837	0.000197661
UFL1	E3 UFM1-protein ligase 1	0.15202	0.000198383
GLT8D1	Glycosyltransferase 8 domain-containing protein 1	0.212358	0.000198558
CSTF2	Cleavage stimulation factor subunit 2	0.118527	0.000200597
FKBP15	FK506-binding protein 15	0.374456	0.000200538
MSH2	DNA mismatch repair protein Msh2	-2.49566	0.000201312
ATP5PD	ATP synthase subunit d, mitochondrial	0.315251	0.000201964
IGKC	Immunoglobulin kappa constant	-0.987465	0.000201953
ADAM10	Disintegrin and metalloproteinase domain-containing protein 10	-0.438392	0.000203139
TBC1D4	TBC1 domain family member 4	1.16688	0.00020587
DNAJC10	DnaJ homolog subfamily C member 10	0.493149	0.000206014
COPS3	COP9 signalosome complex subunit 3	0.199667	0.000206094
ENPP1	Ectonucleotide pyrophosphatase/phosphodiesterase family member 1	-1.69993	0.000206596
GNPDA1	Glucosamine-6-phosphate isomerase 1	0.422509	0.000207492
MGAT2	Alpha-1,6-mannosyl-glycoprotein 2-beta-N-acetylglucosaminyltransferase	-0.506939	0.000209175
SRP14	Signal recognition particle 14 kDa protein	0.128237	0.000210346
RBM4	RNA-binding protein 4	0.178632	0.000211404
NECAP2	Adaptin ear-binding coat-associated protein 2	0.683784	0.00021231
UBAC2	Ubiquitin-associated domain-containing protein 2;Ubiquitin-associated domain-containing protein 2 (Fragment)	-4.58736	0.000212457
GNB2	Guanine nucleotide-binding protein G(I)/G(S)/G(T) subunit beta-2	0.17885	0.000212664
ACP2	Lysosomal acid phosphatase	0.502097	0.000213141
CLTA	Clathrin light chain A	0.916322	0.000213916
RPL31	60S ribosomal protein L31	-0.513199	0.000220649
STIP1	Stress-induced-phosphoprotein 1	-0.376364	0.000221577
MYADM	Myeloid-associated differentiation marker (Fragment);Myeloid-associated differentiation marker (Fragment);Myeloid-associated differentiation marker (Fragment);Myeloid-associated differentiation marker (Fragment);Myeloid-associated differentiation marker (Fragment);Myeloid-associated differentiation marker	-0.413301	0.000225849
TCP1	T-complex protein 1 subunit alpha	-0.161931	0.000227151
CNP	2',3'-cyclic-nucleotide 3'-phosphodiesterase	0.343034	0.000229288
TMOD3	Tropomodulin-3	0.554186	0.000234585
SEH1L	Nucleoporin SEH1	-1.51106	0.0002364
AAMP	Angio-associated migratory cell protein;Angio-associated migratory cell protein;Angio-associated migratory cell protein (Fragment);Angio-associated migratory cell protein	-1.30146	0.000236619
HNRNPH2	Heterogeneous nuclear ribonucleoprotein H2	0.733913	0.000237438
ACADM	Medium-chain-specific acyl-CoA dehydrogenase, mitochondrial	-0.336725	0.00024102
LARP4B	La-related protein 4B (Fragment);La-related protein 4B (Fragment);La-related protein 4B	1.39064	0.000241568
MVD	Diphosphomevalonate decarboxylase (Fragment);Diphosphomevalonate decarboxylase	0.22623	0.000242531
LYN	Tyrosine-protein kinase Lyn	-2.60601	0.000244379
CHCHD3	MICOS complex subunit;MICOS complex subunit;MICOS complex subunit MIC19	0.120828	0.000246547
RPL3	60S ribosomal protein L3	-0.697524	0.000248249
AAK1	AP2-associated protein kinase 1	0.664738	0.000250904
VPS37A	Vacuolar protein sorting-associated protein 37A	0.493908	0.000251229
UBL5	Ubiquitin-like protein 5	1.82865	0.000252106
SPTLC2	Serine palmitoyltransferase 2	-1.10049	0.000256865
UBE2E3;UBE2E3;UBE2E2;UBE2E3	Ubiquitin-conjugating enzyme E2 E3 (Fragment);Ubiquitin-conjugating enzyme E2 E3;Ubiquitin-conjugating enzyme E2 E2;Ubiquitin-conjugating enzyme E2 E3	-1.16301	0.000258037
MPRIP	Myosin phosphatase Rho-interacting protein	1.69516	0.000257947
SSH1	Protein phosphatase Slingshot homolog 1	1.01551	0.000258525
NCBP2	Nuclear cap-binding protein subunit 2	-0.487995	0.000260725
;VPS4A	Uncharacterized protein (Fragment);Vacuolar protein sorting-associated protein 4A	0.253194	0.000262885
AIMP2	Aminoacyl tRNA synthase complex-interacting multifunctional protein 2	0.406745	0.000262995
HNRNPA0	Heterogeneous nuclear ribonucleoprotein A0	0.511864	0.000264827
DDX6	Probable ATP-dependent RNA helicase DDX6	-0.547291	0.000268316
NR2C2AP	Nuclear receptor 2C2-associated protein	-1.09997	0.000272025
DERA	Deoxyribose-phosphate aldolase (Fragment);Deoxyribose-phosphate aldolase (Fragment);Deoxyribose-phosphate aldolase (Fragment);Deoxyribose-phosphate aldolase;2-deoxyribose-5-phosphate aldolase homolog (C. elegans), isoform CRA_a;Deoxyribose-phosphate aldolase	-0.807322	0.000272211
AHSA1	Activator of 90 kDa heat shock protein ATPase homolog 1	0.118831	0.000272769
GPN1	GPN-loop GTPase;GPN-loop GTPase 1	-0.925197	0.000273444
RBM12	RNA-binding protein 12	1.12433	0.000276604
TOR1B	Torsin-1B	0.123321	0.000276969
TIA1	Nucleolysin TIA-1 isoform p40	0.624425	0.000277271
GRWD1	Glutamate-rich WD repeat-containing protein 1	2.68852	0.000285852
ARHGEF12	Rho guanine nucleotide exchange factor 12	1.50086	0.000286151
XRCC1	DNA repair protein XRCC1;DNA repair protein XRCC1 (Fragment);DNA repair protein XRCC1 (Fragment);DNA repair protein XRCC1	0.319959	0.000286749
MAPK1	Mitogen-activated protein kinase 1	0.290734	0.000287677
KLC4	Kinesin light chain 4	0.587681	0.000289745
PREB	Prolactin regulatory element-binding protein	0.0326845	0.000290195
SCP2	Non-specific lipid-transfer protein	0.145629	0.000290707
HS1BP3	HCLS1-binding protein 3	1.27309	0.000292242
NOP16	Nucleolar protein 16	-0.458277	0.000294504
GTF2F2	General transcription factor IIF subunit 2	0.753521	0.000294657
WDR3	WD repeat-containing protein 3	-1.42491	0.00029634
ANKRD13A	Ankyrin repeat domain-containing protein 13A	0.163541	0.000300924
TUBGCP2	Gamma-tubulin complex component 2	-0.655148	0.000302984
F3	Tissue factor	1.87908	0.000303354
AHCY	Adenosylhomocysteinase	-0.36684	0.000303314
CDC42EP1	Cdc42 effector protein 1	1.38458	0.000306859
RNF181	E3 ubiquitin-protein ligase RNF181;E3 ubiquitin-protein ligase RNF181 (Fragment);E3 ubiquitin-protein ligase RNF181;E3 ubiquitin-protein ligase RNF181	2.71609	0.000309502
CD44	CD44 antigen (Fragment);CD44 antigen	-0.239621	0.000310647
OXSR1	Serine/threonine-protein kinase OSR1	-0.595056	0.000310593
RASA1	Ras GTPase-activating protein 1	0.606319	0.000311735
HSD17B12	Very-long-chain 3-oxoacyl-CoA reductase	0.38344	0.000317051
LIG3	DNA ligase 3	-0.954276	0.000318227
AP2S1	AP complex subunit sigma;AP complex subunit sigma;AP-2 complex subunit sigma;AP complex subunit sigma	0.34603	0.000320072
FXR2	Fragile X mental retardation syndrome-related protein 2	0.481849	0.000319907
SRSF2	Serine/arginine-rich-splicing factor 2 (Fragment);Serine/arginine-rich-splicing factor 2 (Fragment);Serine/arginine-rich splicing factor 2	0.793789	0.000323481
CDK6	Cyclin-dependent kinase 6	-0.163699	0.000325235
GSK3A	Glycogen synthase kinase-3 alpha	0.319413	0.00032616
ZW10	Centromere/kinetochore protein zw10 homolog	-1.12228	0.000332939
VNN1	Pantetheinase	-0.815058	0.000335755
ACACA	Acetyl-CoA carboxylase 1	0.0394915	0.0003408
SEPHS1	Selenide, water dikinase 1	0.674348	0.000341739
XPO1	Exportin-1	-0.421692	0.000342672
GRPEL1	GrpE protein homolog 1, mitochondrial	0.483519	0.000346226
SRSF4	Serine/arginine-rich splicing factor 4	-0.268361	0.000348681
PDHA1	Pyruvate dehydrogenase E1 component subunit alpha, somatic form, mitochondrial	-0.409457	0.000350166
PDLIM2	PDZ and LIM domain protein 2	1.29076	0.000355434
HCFC1	Host cell factor 1	-0.616291	0.000360941
EHD1	EH domain-containing protein 1	0.232122	0.000361216
ALCAM	CD166 antigen	0.427656	0.000363282
RACK1	Receptor of activated protein C kinase 1	-0.568341	0.000365146
PDP1	[Pyruvate dehydrogenase [acetyl-transferring]]-phosphatase 1, mitochondrial	0.636122	0.000365357
RPSA	40S ribosomal protein SA;40S ribosomal protein SA (Fragment);40S ribosomal protein SA	-0.241483	0.000366813
NIT2	Omega-amidase NIT2	-0.314223	0.000366769
RFC4	Replication factor C subunit 4	-0.289082	0.00037206
BSG	Basigin	0.0255334	0.000373437
ARFGAP2	ADP-ribosylation factor GTPase-activating protein 2	0.408742	0.000373675
TSR1	Pre-rRNA-processing protein TSR1 homolog	-0.537	0.000374557
TRIM21	E3 ubiquitin-protein ligase TRIM21	-0.127226	0.000378181
SYNPO2	Synaptopodin-2	0.282868	0.000379998
CKAP5	Cytoskeleton-associated protein 5	-0.437002	0.000380328
PYCR2	Pyrroline-5-carboxylate reductase 2	-0.682315	0.000383367
CCT6A	T-complex protein 1 subunit zeta	-0.299172	0.00038887
GEMIN5	Gem-associated protein 5	-0.0835812	0.000391846
CORO1B	Coronin-1B	0.460357	0.000393168
PHB	Prohibitin	0.222484	0.000394067
KPNA6	Importin subunit alpha-7	-0.37867	0.000396202
TFCP2	Alpha-globin transcription factor CP2	-0.247586	0.000412666
NOTCH2	Neurogenic locus notch homolog protein 2	-1.12273	0.00041499
SEMA7A	Semaphorin-7A	0.798558	0.000417476
;ATG9A;ATG9A	Uncharacterized protein (Fragment);Autophagy-related protein 9 (Fragment);Autophagy-related protein 9A	1.17342	0.000418328
EIF2B2	Translation initiation factor eIF-2B subunit beta	-1.01696	0.000418318
GSDMD	Gasdermin-D (Fragment);Gasdermin domain containing 1, isoform CRA_d;Gasdermin-D	-0.497656	0.000419684
MRPL48	39S ribosomal protein L48, mitochondrial;39S ribosomal protein L48, mitochondrial	1.54719	0.000420363
VASP	Vasodilator-stimulated phosphoprotein	-0.0263444	0.000422209
NGDN	Neuroguidin	-0.489856	0.000423853
HNRNPH3	Heterogeneous nuclear ribonucleoprotein H3	-0.545858	0.000429391
COL18A1	Collagen alpha-1(XVIII) chain	-0.366327	0.000431128
RPL26	60S ribosomal protein L26	0.131741	0.000431129
RELCH	RAB11-binding protein RELCH	0.90331	0.000443068
RACGAP1	Rac GTPase-activating protein 1 (Fragment);Rac GTPase-activating protein 1 (Fragment);Rac GTPase-activating protein 1	-0.646397	0.00044513
ACTN1	Alpha-actinin-1	0.07666	0.000446118
DNPEP	Aspartyl aminopeptidase	0.231608	0.000446792
PAIP1	Polyadenylate-binding protein-interacting protein 1	-0.456262	0.000449126
EML4	Echinoderm microtubule-associated protein-like 4	0.532579	0.000453803
STX12	Syntaxin-12	0.770379	0.000456709
THEM6	Protein THEM6	0.569418	0.000459742
DAPK3	Death-associated protein kinase 3	0.581616	0.000461824
LUC7L2	Putative RNA-binding protein Luc7-like 2	0.466176	0.000463511
PLK1	Serine/threonine-protein kinase PLK1	-1.94288	0.000464925
CUL4A	Cullin-4A	0.338723	0.000467584
NCLN	Nicalin	0.0762147	0.000467641
GCN1	eIF-2-alpha kinase activator GCN1	-0.303568	0.00046792
AGFG1	Arf-GAP domain and FG repeat-containing protein 1	0.449136	0.000469005
PMPCB	Mitochondrial-processing peptidase subunit beta	-0.481019	0.000472863
LEMD2	LEM domain-containing protein 2	0.477433	0.000473499
FAM98A	Protein FAM98A	0.483843	0.000477331
TBK1	Serine/threonine-protein kinase TBK1	0.378845	0.000478334
RNF113A	E3 ubiquitin-protein ligase RNF113A	-0.997015	0.000483979
PRRC2C	Protein PRRC2C	0.785612	0.000487499
DPCD	Protein DPCD	0.314346	0.000487431
GNB4	Guanine nucleotide-binding protein subunit beta-4	-1.12328	0.000491236
SDCBP	Syntenin-1	-0.310565	0.000492096
CUL2	Cullin-2	-1.13296	0.000495522
RDH11	Retinol dehydrogenase 11	0.231184	0.000497222
COPRS	Coordinator of PRMT5 and differentiation stimulator	1.08477	0.000499544
TUT7	Terminal uridylyltransferase 7	1.42863	0.000502968
PSMD1	26S proteasome non-ATPase regulatory subunit 1	-0.348107	0.000505594
NME1-NME2	Nucleoside diphosphate kinase	-0.315627	0.000506878
RDH14	Retinol dehydrogenase 14	0.501778	0.000506822
ARIH1	E3 ubiquitin-protein ligase ARIH1	0.487439	0.000507051
CIRBP	Cold-inducible RNA-binding protein	2.00694	0.000510307
SLC9A3R1	Na(+)/H(+) exchange regulatory cofactor NHE-RF1	0.508903	0.000514351
UCK2	Uridine-cytidine kinase 2	-0.860594	0.000517431
BABAM1	BRISC and BRCA1-A complex member 1;BRISC and BRCA1-A complex member 1;BRISC and BRCA1-A complex member 1 (Fragment);BRISC and BRCA1-A complex member 1 (Fragment);BRISC and BRCA1-A complex member 1 (Fragment);BRISC and BRCA1-A complex member 1 (Fragment);BRISC and BRCA1-A complex member 1 (Fragment);BRISC and BRCA1-A complex member 1	0.844645	0.000520749
LMO7	LIM domain only protein 7 (Fragment)	2.72429	0.000522107
EIF2B4	Translation initiation factor eIF-2B subunit delta	0.049829	0.000525189
HIF1AN	Hypoxia-inducible factor 1-alpha inhibitor	0.445036	0.000525136
PITPNA	Phosphatidylinositol transfer protein alpha isoform	0.728163	0.000529712
CRIM1	Cysteine-rich motor neuron 1 protein	0.254557	0.000530859
H2AZ1;H2AFV	Histone H2A.Z;Histone H2A.V	-0.969499	0.000532207
DHCR7	7-dehydrocholesterol reductase	0.392017	0.00053858
MYO5A	Unconventional myosin-Va	-0.506906	0.000540272
DERL1	Derlin;Derlin-1	-0.750271	0.000540517
RAB32	Ras-related protein Rab-32	0.581389	0.000545074
PRAG1	Inactive tyrosine-protein kinase PRAG1	0.264726	0.000545442
NIT1	Deaminated glutathione amidase	0.368397	0.00054993
PPIL1	Peptidyl-prolyl cis-trans isomerase-like 1	-1.22008	0.000550043
AAAS	Aladin;Aladin (Fragment);Aladin	-1.62813	0.000554962
SNTB2	Beta-2-syntrophin	-0.319125	0.000554958
GLOD4	Glyoxalase domain-containing protein 4	-0.552937	0.000559206
CDK5RAP3	CDK5 regulatory subunit-associated protein 3	0.498434	0.000567182
LTA4H	Leukotriene A-4 hydrolase	0.381537	0.000572235
GATD1	Glutamine amidotransferase-like class 1 domain-containing protein 1	1.23987	0.000578007
HDAC2	Histone deacetylase 2	-0.767279	0.000584558
KNSTRN	Small kinetochore-associated protein;Chromosome 15 open reading frame 23, isoform CRA_d	-1.25401	0.000588605
SNAPIN	SNARE-associated protein Snapin	1.18419	0.000593051
POLR1D	DNA-directed RNA polymerases I and III subunit RPAC2	-4.47437	0.000593772
SRSF3	Serine/arginine-rich splicing factor 3	-0.599414	0.000598864
ACAT2	Acetyl-CoA acetyltransferase, cytosolic	1.11347	0.000601949
HOMER3	Homer protein homolog 3	0.604105	0.000609422
GHDC	GH3 domain-containing protein	0.790464	0.000612065
USP48	Ubiquitin carboxyl-terminal hydrolase 48	0.392082	0.000619552
KCNMA1	Calcium-activated potassium channel subunit alpha-1;Calcium-activated potassium channel subunit alpha-1;Calcium-activated potassium channel subunit alpha-1 (Fragment);Calcium-activated potassium channel subunit alpha-1 (Fragment);Calcium-activated potassium channel subunit alpha-1;Calcium-activated potassium channel subunit alpha-1;Calcium-activated potassium channel subunit alpha-1;Calcium-activ…	-0.892827	0.000625331
TCP11L1	T-complex protein 11-like protein 1	-0.023902	0.000629725
MAP2K1	Dual specificity mitogen-activated protein kinase kinase 1	-0.621659	0.000629387
OSBPL5	Oxysterol-binding protein-related protein 5	0.848686	0.000637535
HGFAC	Hepatocyte growth factor activator	-0.444469	0.000640081
COPG1	Coatomer subunit gamma-1	0.0745256	0.000640248
CSPG4	Chondroitin sulfate proteoglycan 4	1.31765	0.000642237
PHLDA1	Pleckstrin homology-like domain family A member 1	-2.10041	0.000643728
RPL28	60S ribosomal protein L28	-0.295086	0.000648843
DPH5	Diphthine methyl ester synthase	0.302106	0.000654365
RPS27A	Ubiquitin-40S ribosomal protein S27a	-0.374256	0.000658361
OSTC	Oligosaccharyltransferase complex subunit OSTC	0.526435	0.00066319
GOT1	Aspartate aminotransferase, cytoplasmic	0.129265	0.000667532
CSNK1A1	Casein kinase I isoform alpha	0.0287602	0.000671324
RNPS1	RNA-binding protein with serine-rich domain 1 (Fragment);RNA-binding protein with serine-rich domain 1 (Fragment);RNA-binding protein with serine-rich domain 1;RNA-binding protein with serine-rich domain 1	0.215869	0.000673874
PRKCI	Protein kinase C iota type	1.27898	0.000695161
RPS3A	40S ribosomal protein S3a	-0.260113	0.000695797
NDFIP1	NEDD4 family-interacting protein 1	-0.809332	0.000699029
DCPS	m7GpppX diphosphatase	-0.353949	0.000700047
MRPS23	28S ribosomal protein S23, mitochondrial;28S ribosomal protein S23, mitochondrial	-0.806322	0.000701151
EIF5B	Eukaryotic translation initiation factor 5B	-0.433925	0.000704656
IFI35	Interferon-induced 35 kDa protein	0.55691	0.000704708
HECTD1	E3 ubiquitin-protein ligase HECTD1	-0.451202	0.000706698
SEC61G	Protein transport protein Sec61 subunit gamma	-1.98104	0.000711578
PLSCR3	Phospholipid scramblase (Fragment);Phospholipid scramblase 3	0.389577	0.000717757
G3BP2	Ras GTPase-activating protein-binding protein 2	0.534786	0.000736918
SGTA	Small glutamine-rich tetratricopeptide repeat-containing protein alpha	-0.250977	0.00075127
SYNE3	Nesprin-3	-1.43857	0.000753222
UBE2I	SUMO-conjugating enzyme UBC9;SUMO-conjugating enzyme UBC9 (Fragment);SUMO-conjugating enzyme UBC9	0.282418	0.000754439
STRIP1;STRIP2	Striatin-interacting protein 1;Striatin-interacting protein 2	-0.828299	0.00075472
ARFRP1	ADP-ribosylation factor-related protein 1	-1.23356	0.000762452
SFXN3	Sidoreflexin;Sideroflexin-3	-0.435268	0.00076311
RPL8	60S ribosomal protein L8	-0.463368	0.00076806
PTPN14	Tyrosine-protein phosphatase non-receptor type 14	1.57802	0.000770528
DCTPP1	dCTP pyrophosphatase 1	0.835163	0.000771583
DHX29	ATP-dependent RNA helicase DHX29	-0.400358	0.000774889
TJP1	Tight junction protein ZO-1;Tight junction protein 1 (Zona occludens 1), isoform CRA_a;Tight junction protein 1 (Zona occludens 1), isoform CRA_e;Tight junction protein ZO-1	0.363572	0.000776481
XPO5	Exportin-5	-0.00519149	0.000777526
NUDT21	Cleavage and polyadenylation specificity factor subunit 5	0.237386	0.000782789
ARF4	ADP-ribosylation factor 4	1.20296	0.000784152
WDR36	WD repeat-containing protein 36	-1.49407	0.000784959
UBE2M	NEDD8-conjugating enzyme Ubc12	-0.38146	0.000785607
VPS28	Vacuolar protein sorting-associated protein 28 homolog (Fragment);Vacuolar protein sorting-associated protein 28 homolog	-0.904046	0.00079448
RARS1	Arginine--tRNA ligase, cytoplasmic	0.147498	0.000798425
MGLL	Monoglyceride lipase;Monoglyceride lipase;Monoglyceride lipase;Monoglyceride lipase (Fragment);Monoglyceride lipase	-1.13558	0.000803865
TMEM109	Transmembrane protein 109	0.213715	0.000809786
PPP5C	Serine/threonine-protein phosphatase (Fragment);Serine/threonine-protein phosphatase 5	0.460116	0.000810776
IVD	Isovaleryl-CoA dehydrogenase isoform 1;Isovaleryl-CoA dehydrogenase isoform 2 (Fragment);Isovaleryl-CoA dehydrogenase, mitochondrial	-0.206575	0.000811371
NES	Nestin	0.417126	0.000813184
XRN1	5'-3' exoribonuclease 1	-0.803699	0.000813265
FBL	rRNA 2'-O-methyltransferase fibrillarin (Fragment);rRNA 2'-O-methyltransferase fibrillarin (Fragment);rRNA 2'-O-methyltransferase fibrillarin (Fragment);rRNA 2'-O-methyltransferase fibrillarin	-0.441492	0.00081612
PGPEP1	Pyroglutamyl-peptidase 1	1.49488	0.000822263
MT2A	Metallothionein-2	-2.02578	0.000824092
PIEZO1	Piezo-type mechanosensitive ion channel component 1	1.74396	0.000823773
SMC3	Structural maintenance of chromosomes protein 3	-0.713528	0.000823486
MTHFD1	C-1-tetrahydrofolate synthase, cytoplasmic;C-1-tetrahydrofolate synthase, cytoplasmic;C-1-tetrahydrofolate synthase, cytoplasmic;C-1-tetrahydrofolate synthase, cytoplasmic	-0.212645	0.000826837
THOC2	THO complex subunit 2	-0.668564	0.000827242
SUCLA2	Succinate--CoA ligase [ADP-forming] subunit beta, mitochondrial;Succinate--CoA ligase [ADP-forming] subunit beta, mitochondrial;Succinate--CoA ligase [ADP-forming] subunit beta, mitochondrial	-0.398015	0.000828309
MKLN1	Muskelin	-1.25097	0.00082832
PPP2R2A	Serine/threonine-protein phosphatase 2A 55 kDa regulatory subunit B alpha isoform	0.311177	0.00082946
SRBD1	S1 RNA-binding domain-containing protein 1	-1.84959	0.00082953
SHMT1	Serine hydroxymethyltransferase, cytosolic	1.07703	0.000833931
PNP	Purine nucleoside phosphorylase	-0.939775	0.000843948
TIMM22	Mitochondrial import inner membrane translocase subunit Tim22	0.139447	0.000849213
APOL2	Apolipoprotein L2	0.595992	0.000853352
PSMD6	26S proteasome non-ATPase regulatory subunit 6	0.103007	0.000853153
IMP3	U3 small nucleolar ribonucleoprotein protein IMP3	-1.26784	0.000856573
PRPF4	U4/U6 small nuclear ribonucleoprotein Prp4	-1.1632	0.000858774
SNX27	Sorting nexin-27	0.186193	0.000866012
CBR3	Carbonyl reductase [NADPH] 3	-0.546749	0.00086676
PIGT	GPI transamidase component PIG-T (Fragment);GPI transamidase component PIG-T;GPI transamidase component PIG-T;GPI transamidase component PIG-T (Fragment);GPI transamidase component PIG-T (Fragment);GPI transamidase component PIG-T;GPI transamidase component PIG-T;GPI transamidase component PIG-T (Fragment);GPI transamidase component PIG-T;GPI transamidase component PIG-T (Fragment);GPI transamida…	-0.0418619	0.000878184
CDH11	Cadherin-11	0.955748	0.000893116
MRPL4	39S ribosomal protein L4, mitochondrial;39S ribosomal protein L4, mitochondrial (Fragment);39S ribosomal protein L4, mitochondrial;39S ribosomal protein L4, mitochondrial (Fragment);39S ribosomal protein L4, mitochondrial;39S ribosomal protein L4, mitochondrial	1.62563	0.000896655
TIMM44	Mitochondrial import inner membrane translocase subunit TIM44	-0.114577	0.000906382
MAK16	Protein MAK16 homolog (Fragment);Protein MAK16 homolog	-1.41117	0.000921943
OGA	Protein O-GlcNAcase	0.0942025	0.00093321
RRM2	Ribonucleoside-diphosphate reductase subunit M2;Ribonucleoside-diphosphate reductase subunit M2 (Fragment);Ribonucleoside-diphosphate reductase subunit M2	-1.64703	0.000942005
NBAS	Neuroblastoma-amplified sequence	1.44396	0.000947896
CAP2	Adenylyl cyclase-associated protein;Adenylyl cyclase-associated protein 2	0.477462	0.00095318
DNAJC19	Mitochondrial import inner membrane translocase subunit TIM14	0.469046	0.000953495
GMPPB	Mannose-1-phosphate guanyltransferase beta	-0.21959	0.000954445
SYF2	Pre-mRNA-splicing factor SYF2	-0.0995013	0.000962299
DOCK10	Dedicator of cytokinesis protein 10	-1.34596	0.000964537
AP1G1	AP-1 complex subunit gamma-1	-0.431319	0.000971931
CPSF6	Cleavage and polyadenylation-specificity factor subunit 6;Cleavage and polyadenylation specificity factor subunit 6	0.337607	0.000973663
PRPH	Peripherin (Fragment);Peripherin	5.24807	0.000973684
SET	Protein SET	0.328268	0.000976506
H2BFS	Histone H2B type F-S	-1.34004	0.000977614
PLAT	Tissue-type plasminogen activator (Fragment);Tissue-type plasminogen activator (Fragment);Tissue-type plasminogen activator (Fragment);Tissue-type plasminogen activator	-0.79302	0.000981039
WASHC4	WASH complex subunit 4	0.654277	0.000985288
LARP4	La-related protein 4	0.749487	0.000994279
NFKBIB	NF-kappa-B inhibitor beta	0.742196	0.000999523
RCL1	RNA 3'-terminal phosphate cyclase-like protein	-1.05708	0.00100356
CCDC43	CCDC43 protein;Coiled-coil domain-containing protein 43	0.789139	0.00100512
TIAL1	Nucleolysin TIAR	-0.374443	0.001006
GPX8	Probable glutathione peroxidase 8	0.376626	0.00101733
UQCRC2	Cytochrome b-c1 complex subunit 2, mitochondrial	0.179411	0.00102019
HMCN1	Hemicentin-1	-10.7391	0.00102041
UBQLN2	Ubiquilin-2	0.379505	0.00103075
TJP2;;TJP2;TJP2;TJP2;TJP2;TJP2	Tight junction protein ZO-2;Uncharacterized protein;Tight junction protein ZO-2;Tight junction protein ZO-2 (Fragment);Tight junction protein ZO-2;Tight junction protein ZO-2 (Fragment);Tight junction protein ZO-2	-2.54728	0.00103589
IDH3A	Isocitrate dehydrogenase [NAD] subunit alpha, mitochondrial;Isocitrate dehydrogenase [NAD] subunit alpha, mitochondrial	-0.472997	0.00103548
DPYSL3	Dihydropyrimidinase-related protein 3	-0.2803	0.00103598
RAD50	DNA repair protein RAD50	-0.398398	0.00103939
TACC3	Transforming acidic coiled-coil-containing protein 3	-2.40632	0.00104399
AGO1	Protein argonaute-1	0.0226058	0.00104632
PDHB	Pyruvate dehydrogenase E1 component subunit beta, mitochondrial	0.256664	0.00104855
ATXN10	Ataxin-10	-0.73545	0.0010533
PCBP2	Poly(rC)-binding protein 2 (Fragment)	-1.43346	0.00106742
ERAP1	Endoplasmic reticulum aminopeptidase 1	0.135788	0.00107442
PLPBP	Pyridoxal phosphate homeostasis protein	-0.590324	0.00107569
TRMT1	tRNA (guanine(26)-N(2))-dimethyltransferase	-0.0520886	0.00108328
UBE2L6	Ubiquitin/ISG15-conjugating enzyme E2 L6	-0.156327	0.00108397
TPP2	Tripeptidyl-peptidase 2	-0.359737	0.0010867
CPSF7	Cleavage and polyadenylation-specificity factor subunit 7 (Fragment);Cleavage and polyadenylation specificity factor subunit 7	-0.395587	0.00108849
RPS23	40S ribosomal protein S23	-0.782783	0.00109427
NOP56	Nucleolar protein 56	-0.86335	0.00109508
RTF2	Replication termination factor 2	-1.22362	0.00110913
PTPN1	Tyrosine-protein phosphatase non-receptor type;Tyrosine-protein phosphatase non-receptor type 1	0.0932107	0.0011231
FAH	Fumarylacetoacetase	-0.926124	0.00116683
ATP5PB	ATP synthase F(0) complex subunit B1, mitochondrial;ATP synthase F(0) complex subunit B1, mitochondrial	0.3383	0.001171
COX20	Cytochrome c oxidase assembly protein COX20, mitochondrial	0.240228	0.00117221
RPS8	40S ribosomal protein S8	-0.203213	0.00118375
IQGAP3	Ras GTPase-activating-like protein IQGAP3	-0.997229	0.00119123
RPS15A	40S ribosomal protein S15a	-0.542878	0.00120363
NAT14	N-acetyltransferase 14 (Fragment);N-acetyltransferase 14	-0.516778	0.00120449
ADD3	Gamma-adducin	0.600963	0.00121224
SBDS	Ribosome maturation protein SBDS	0.272238	0.00123645
IMMT	MICOS complex subunit MIC60	0.247288	0.00125203
TIMP1	Metalloproteinase inhibitor 1	0.252036	0.0012619
NEDD4	E3 ubiquitin-protein ligase NEDD4	1.45109	0.00126516
;KLC1;KLC1;KLC1;KLC1;KLC1;KLC1	Uncharacterized protein;Kinesin light chain 1;Kinesin light chain 1;Kinesin light chain 1;Kinesin light chain 1;Kinesin light chain 1;Kinesin light chain 1	0.247825	0.00128801
HSPB6	Heat shock protein beta-6	1.4858	0.00129399
LPXN	Leupaxin	-0.781289	0.00130358
LSM1	LSM1-like protein U6 small nuclear RNA associated isoform 3;U6 snRNA-associated Sm-like protein LSm1;U6 snRNA-associated Sm-like protein LSm1	-0.0782004	0.00131106
LAMP2	Lysosome-associated membrane glycoprotein 2	0.161827	0.00131224
ILVBL	Acetolactate synthase-like protein	-0.262701	0.0013174
ELP1	Elongator complex protein 1	-0.819888	0.00132121
PDGFRB	Platelet-derived growth factor receptor beta	0.603255	0.001326
IDI1	Isopentenyl-diphosphate Delta-isomerase 1	0.170859	0.00132736
NCK1	Cytoplasmic protein NCK1	1.49626	0.0013328
U2SURP	U2 snRNP-associated SURP motif-containing protein	-1.16585	0.00133563
GSN	Gelsolin (Fragment)	0.763264	0.00133751
SCAMP2	Secretory carrier-associated membrane protein;Secretory carrier-associated membrane protein (Fragment);Secretory carrier-associated membrane protein (Fragment);Secretory carrier-associated membrane protein (Fragment);Secretory carrier-associated membrane protein 2	0.359372	0.0013406
USP24	Ubiquitin carboxyl-terminal hydrolase 24	0.276428	0.00139369
PRPF4B	Serine/threonine-protein kinase PRP4 homolog	0.310746	0.00140356
PELP1	Proline-, glutamic acid- and leucine-rich protein 1	-0.345734	0.00141367
PRNP	Major prion protein (Fragment);Major prion protein	0.189526	0.00143093
RILPL1	RILP-like protein 1	1.4762	0.00144451
WDR12	Ribosome biogenesis protein WDR12	-1.84217	0.00145145
APOB	Apolipoprotein B-100	-1.48606	0.00146957
PPP2CA	Serine/threonine-protein phosphatase 2A catalytic subunit alpha isoform	-0.487685	0.00146989
NME1	Nucleoside diphosphate kinase A	0.68629	0.00148435
MRPL10	39S ribosomal protein L10, mitochondrial	-1.5308	0.00150645
MIEN1	Migration and invasion enhancer 1	1.00058	0.00151823
TMEM199	Transmembrane protein 199	0.289621	0.00153051
DIS3	Exosome complex exonuclease RRP44	-0.694426	0.00154914
UBLCP1	Ubiquitin-like domain-containing CTD phosphatase 1	0.217159	0.00160002
RPL21	60S ribosomal protein L21	-0.455065	0.00161324
ABCD3	ATP-binding cassette sub-family D member 3	-0.163809	0.00161924
PNPLA6	Neuropathy target esterase	0.887916	0.00163059
PUM3	Pumilio homolog 3	-0.753443	0.00163702
SPTAN1	Spectrin alpha chain, non-erythrocytic 1	1.41299	0.0016448
EXOC2	Exocyst complex component 2	3.60301	0.0016681
CLPX	ATP-dependent Clp protease ATP-binding subunit clpX-like, mitochondrial	0.649541	0.00168641
RPS14	40S ribosomal protein S14 (Fragment);40S ribosomal protein S14	-0.338198	0.00169161
COG1	Conserved oligomeric Golgi complex subunit 1	-0.534135	0.00170274
CHMP5	Charged multivesicular body protein 5	-0.524437	0.00170809
ATP5IF1	ATPase inhibitor, mitochondrial	0.698738	0.00170978
GLO1	Lactoylglutathione lyase	-0.00999622	0.00171189
VDAC1	Voltage-dependent anion-selective channel protein 1	0.0314771	0.00172897
PLAUR	Urokinase plasminogen activator surface receptor (Fragment);Urokinase plasminogen activator surface receptor (Fragment);Urokinase plasminogen activator surface receptor (Fragment);Urokinase plasminogen activator surface receptor (Fragment);Urokinase plasminogen activator surface receptor;Urokinase plasminogen activator surface receptor (Fragment);Urokinase plasminogen activator surface receptor	-1.31805	0.00173885
GSPT1	Eukaryotic peptide chain release factor GTP-binding subunit ERF3A (Fragment);Eukaryotic peptide chain release factor GTP-binding subunit ERF3A	-0.439486	0.00176273
SNRPD2	Small nuclear ribonucleoprotein Sm D2	-0.388047	0.00177785
MPDU1	Mannose-P-dolichol utilization defect 1 protein;Mannose-P-dolichol utilization defect 1 isoform 2;Mannose-P-dolichol utilization defect 1 protein;Mannose-P-dolichol utilization defect 1 protein;Mannose-P-dolichol utilization defect 1 protein (Fragment);Mannose-P-dolichol utilization defect 1 protein (Fragment);Mannose-P-dolichol utilization defect 1 protein;Mannose-P-dolichol utilization defect 1…	0.47107	0.00178878
SPCS2	Signal peptidase complex subunit 2	0.537184	0.00178969
QRICH1	Glutamine-rich protein 1	-0.2981	0.00181314
IARS2	Isoleucine--tRNA ligase, mitochondrial	0.35187	0.00182158
TTI1	TELO2-interacting protein 1 homolog	-1.35048	0.00183328
ZFYVE1	Zinc finger FYVE domain-containing protein 1	0.935122	0.0018523
PSMA3	Proteasome subunit alpha type-3	-0.345357	0.00185283
APOOL	MICOS complex subunit;MICOS complex subunit;MICOS complex subunit MIC27	0.777651	0.00185681
RPL9	60S ribosomal protein L9 (Fragment);60S ribosomal protein L9	-0.210051	0.00186034
TAP2;TAP2;TAP2;;TAP2;TAP2	Antigen peptide transporter 2;Antigen peptide transporter 2;Antigen peptide transporter 2;Uncharacterized protein (Fragment);Antigen peptide transporter 2;Antigen peptide transporter 2	-0.870487	0.00188134
PIGS	GPI transamidase component PIG-S	0.235651	0.00188476
FAM50A	Protein FAM50A (Fragment);Protein FAM50A	-0.91248	0.00189533
TRADD	Tumor necrosis factor receptor type 1-associated DEATH domain protein	0.824685	0.00190103
PSMC2	26S proteasome regulatory subunit 7	0.0280164	0.00191035
[truncated: 1,509 more rows]

## Sheet: Crls1KO mild CL defect
Genes	ProteinDescriptions	log2 ratio Patient/WT	Adj.Pvalue
Vim	Vimentin OS=Mus musculus OX=10090 GN=Vim PE=1 SV=1	2.81	2.59224e-06
Khsrp	Far upstream element-binding protein 2 OS=Mus musculus OX=10090 GN=Khsrp PE=1 SV=2	3.27	2.59224e-06
Hist1h3d; Hist1h3f; Hist2h3c1; Hist2h3b; Hist2h3c2; Hist1h3c; Hist1h3e; Hist1h3b	Histone H3 OS=Mus musculus OX=10090 GN=Hist2h3b PE=2 SV=1	3.27	4.60387e-06
Dlat	Dihydrolipoyllysine-residue acetyltransferase component of pyruvate dehydrogenase complex, mitochondrial OS=Mus musculus OX=10090 GN=Dlat PE=1 SV=2	-1.68	8.92112e-06
Cfl1	Cofilin 1, non-muscle OS=Mus musculus OX=10090 GN=Cfl1 PE=2 SV=1	-2.2	2.34841e-05
Psap	Uncharacterized protein OS=Mus musculus OX=10090 GN=Psap PE=2 SV=1	-1.92	2.34841e-05
Hnrnpm	Uncharacterized protein OS=Mus musculus OX=10090 GN=Hnrnpm PE=2 SV=1	1.75	6.77567e-05
Hist2h2bb	Histone H2B type 2-B OS=Mus musculus OX=10090 GN=Hist2h2bb PE=1 SV=3	2.66	6.77567e-05
Taldo1	Transaldolase OS=Mus musculus OX=10090 GN=Taldo1 PE=1 SV=2	2.47	6.77567e-05
Atp1a1	Sodium/potassium-transporting ATPase subunit alpha-1 OS=Mus musculus OX=10090 GN=Atp1a1 PE=1 SV=1	-2.19	6.77567e-05
Hba-a1; Hba-a2	Alpha globin 1 OS=Mus musculus OX=10090 GN=Hba-a1 PE=1 SV=1	-6.64	6.77567e-05
Hspa9	Stress-70 protein, mitochondrial OS=Mus musculus OX=10090 GN=Hspa9 PE=1 SV=3	-1.74	7.26106e-05
Colec12	Collectin-12 OS=Mus musculus OX=10090 GN=Colec12 PE=1 SV=1	-1.92	9.07828e-05
Numa1	Nuclear mitotic apparatus protein 1 OS=Mus musculus OX=10090 GN=Numa1 PE=1 SV=1	2.71	0.000101492
Ssbp1	Single-stranded DNA-binding protein, mitochondrial OS=Mus musculus OX=10090 GN=Ssbp1 PE=1 SV=1	-1.47	0.000101492
Mthfd1l	Monofunctional C1-tetrahydrofolate synthase, mitochondrial OS=Mus musculus OX=10090 GN=Mthfd1l PE=1 SV=2	-1.36	0.000111815
Hist4h4; Hist1h4a; Hist1h4k; Hist1h4c; Hist1h4i; Hist1h4n; Hist1h4h; Hist1h4f; Hist1h4j; Hist1h4b; Hist1h4m; Hist1h4d; Hist2h4; LOC100862646; LOC102641229	Histone H4 OS=Mus musculus OX=10090 GN=Hist1h4a PE=1 SV=2	2.75	0.000119187
Ptrf; Cavin1	Caveolae-associated protein 1 OS=Mus musculus OX=10090 GN=Cavin1 PE=1 SV=1	2.89	0.000119187
	Protein LYRIC (Fragment) OS=Mus musculus OX=10090 GN=Mtdh PE=1 SV=1	2.91	0.000119187
Lman1	Protein ERGIC-53 OS=Mus musculus OX=10090 GN=Lman1 PE=1 SV=1	-1.48	0.000119613
Rpn1	Dolichyl-diphosphooligosaccharide--protein glycosyltransferase subunit 1 OS=Mus musculus OX=10090 GN=Rpn1 PE=1 SV=1	-1.24	0.000121836
Park7	Protein/nucleic acid deglycase DJ-1 OS=Mus musculus OX=10090 GN=Park7 PE=1 SV=1	-1.6	0.000146587
Pck2	Uncharacterized protein OS=Mus musculus OX=10090 GN=Pck2 PE=2 SV=1	-1.39	0.000159649
Kank3	KN motif and ankyrin repeat domain-containing protein 3 OS=Mus musculus OX=10090 GN=Kank3 PE=1 SV=1	2.36	0.000166284
Lonp1	Lon protease homolog, mitochondrial OS=Mus musculus OX=10090 GN=Lonp1 PE=1 SV=2	-2.11	0.000168205
Aldh18a1	Delta-1-pyrroline-5-carboxylate synthase OS=Mus musculus OX=10090 GN=Aldh18a1 PE=1 SV=2	-1.53	0.000189125
Etfdh	Electron transfer flavoprotein-ubiquinone oxidoreductase, mitochondrial OS=Mus musculus OX=10090 GN=Etfdh PE=1 SV=1	-1.6	0.000210731
Rnh1	Ribonuclease inhibitor OS=Mus musculus OX=10090 GN=Rnh1 PE=1 SV=1	-2.33	0.000248545
Hnrnpa3	Uncharacterized protein OS=Mus musculus OX=10090 GN=Hnrnpa3 PE=2 SV=1	1.64	0.000252068
Fn1	Fibronectin OS=Mus musculus OX=10090 GN=Fn1 PE=1 SV=1	-3.07	0.000252068
Pdha1	Pyruvate dehydrogenase E1 component subunit alpha OS=Mus musculus OX=10090 GN=Pdha1 PE=1 SV=1	-1.23	0.000252068
Nnt	NAD(P) transhydrogenase, mitochondrial OS=Mus musculus OX=10090 GN=Nnt PE=1 SV=1	-1.24	0.000252068
Oxsr1	MKIAA1101 protein (Fragment) OS=Mus musculus OX=10090 GN=mKIAA1101 PE=4 SV=1	-2.93	0.000252068
Ndufa2	NADH dehydrogenase [ubiquinone] 1 alpha subcomplex subunit 2 OS=Mus musculus OX=10090 GN=Ndufa2 PE=1 SV=3	-1.4	0.000254809
Dld	Dihydrolipoyl dehydrogenase, mitochondrial OS=Mus musculus OX=10090 GN=Dld PE=1 SV=2	-1.35	0.000292014
Rps3	Uncharacterized protein OS=Mus musculus OX=10090 GN=Rps3 PE=2 SV=1	-1.17	0.00031367
Hist2h2aa2	Histone H2A (Fragment) OS=Mus musculus domesticus OX=10092 GN=H2A PE=2 SV=1	3.11	0.000318912
Hnrnpa1	Uncharacterized protein OS=Mus musculus OX=10090 GN=Hnrnpa1 PE=2 SV=1	2.68	0.000318912
Calr	Uncharacterized protein (Fragment) OS=Mus musculus OX=10090 GN=Calr PE=2 SV=1	1.04	0.000340698
Spna2; Sptan1	Spna2 protein OS=Mus musculus OX=10090 GN=Sptan1 PE=2 SV=1	0.9	0.000340698
Fbxo21	F-box only protein 21 OS=Mus musculus OX=10090 GN=Fbxo21 PE=1 SV=1	2.23	0.000345118
Pcx	Pyruvate carboxylase OS=Mus musculus OX=10090 GN=Pcx PE=1 SV=1	-1.31	0.000368801
Aldh1l2	Mitochondrial 10-formyltetrahydrofolate dehydrogenase OS=Mus musculus OX=10090 GN=Aldh1l2 PE=1 SV=2	-2.31	0.000447814
Fbl	Uncharacterized protein OS=Mus musculus OX=10090 GN=Fbl PE=2 SV=1	2.17	0.000447814
Slc25a4	Uncharacterized protein OS=Mus musculus OX=10090 GN=Slc25a4 PE=2 SV=1	-1.4	0.000454061
Atp5c1	ATP synthase subunit gamma OS=Mus musculus OX=10090 GN=Atp5c1 PE=2 SV=1	-1.24	0.000511831
Myh9	Myosin-9 OS=Mus musculus OX=10090 GN=Myh9 PE=1 SV=4	1.06	0.000554085
Hnrnpa2b1	Heterogeneous nuclear ribonucleoproteins A2/B1 OS=Mus musculus OX=10090 GN=Hnrnpa2b1 PE=1 SV=2	3.77	0.000554085
Lrpprc	Leucine-rich PPR motif-containing protein, mitochondrial OS=Mus musculus OX=10090 GN=Lrpprc PE=1 SV=2	-2.25	0.000554085
Lphn2; Adgrl2	Adhesion G protein-coupled receptor L2 OS=Mus musculus OX=10090 GN=Adgrl2 PE=1 SV=1	-3.07	0.000554085
Cbx3	Cbx3 protein OS=Mus musculus OX=10090 GN=Cbx3 PE=1 SV=1	3.92	0.000554085
Rbm3	RNA-binding protein 3 OS=Mus musculus OX=10090 GN=Rbm3 PE=1 SV=1	2.44	0.000554584
Dlg1	MKIAA4187 protein (Fragment) OS=Mus musculus OX=10090 GN=Dlg1 PE=2 SV=1	-2.58	0.000574648
Dock7	Dedicator of cytokinesis protein 7 OS=Mus musculus OX=10090 GN=Dock7 PE=1 SV=2	-1.32	0.000574648
Ivd	Isovaleryl-CoA dehydrogenase, mitochondrial OS=Mus musculus OX=10090 GN=Ivd PE=1 SV=1	-0.88	0.000589287
Lox	Lysyl oxidase OS=Mus musculus OX=10090 GN=Lox PE=2 SV=1	1.99	0.000608291
Cald1	Caldesmon 1 OS=Mus musculus OX=10090 GN=Cald1 PE=1 SV=1	1.07	0.000648455
Ptbp1	Uncharacterized protein OS=Mus musculus OX=10090 GN=Ptbp1 PE=2 SV=1	2.07	0.000648455
Lmna	Prelamin-A/C OS=Mus musculus OX=10090 GN=Lmna PE=1 SV=2	4.53	0.000712094
	40S ribosomal protein S15a (Fragment) OS=Mus musculus OX=10090 GN=Rps15a PE=1 SV=1	-1.65	0.000713193
Dhrs7b	PexRAP OS=Mus musculus OX=10090 GN=Dhrs7b PE=2 SV=1	-1.48	0.000738194
Etfb	Electron transfer flavoprotein subunit beta OS=Mus musculus OX=10090 GN=Etfb PE=1 SV=3	-1.28	0.000761552
Prkcdbp; Cavin3	Caveolae-associated protein 3 OS=Mus musculus OX=10090 GN=Cavin3 PE=1 SV=1	3.03	0.000776766
Rpl39	MCG17585 OS=Mus musculus OX=10090 GN=Rpl39 PE=2 SV=1	2.98	0.000777455
Phb2	Prohibitin-2 OS=Mus musculus OX=10090 GN=Phb2 PE=1 SV=1	-1.5	0.000783947
	Arf-GAP with SH3 domain, ANK repeat and PH domain-containing protein 1 OS=Mus musculus OX=10090 GN=Asap1 PE=1 SV=1	-2.39	0.000789199
Pycr1	Pyrroline-5-carboxylate reductase 1, mitochondrial OS=Mus musculus OX=10090 GN=Pycr1 PE=1 SV=1	-2.07	0.00082136
Tfam	Transcription factor A, mitochondrial OS=Mus musculus OX=10090 GN=Tfam PE=1 SV=1	-1.65	0.000848898
Hnrnpl	Heterogeneous nuclear ribonucleoprotein L OS=Mus musculus OX=10090 GN=Hnrnpl PE=1 SV=2	0.94	0.000978317
Cnn3	Calponin-3 OS=Mus musculus OX=10090 GN=Cnn3 PE=1 SV=1	-1.72	0.00098254
Mtch2	Mitochondrial carrier homolog 2 OS=Mus musculus OX=10090 GN=Mtch2 PE=1 SV=1	-2.53	0.00102617
Hspd1	60 kDa heat shock protein, mitochondrial OS=Mus musculus OX=10090 GN=Hspd1 PE=1 SV=1	-1.72	0.00105014
Ndufa8	NADH dehydrogenase (Ubiquinone) 1 alpha subcomplex, 8 OS=Mus musculus OX=10090 GN=Ndufa8 PE=2 SV=1	-1.03	0.00105086
Mrpl27; Gm6304	39S ribosomal protein L27, mitochondrial OS=Mus musculus OX=10090 GN=Mrpl27 PE=1 SV=1	-1.02	0.00107471
Dlst	Dihydrolipoyllysine-residue succinyltransferase component of 2-oxoglutarate dehydrogenase complex, mitochondrial OS=Mus musculus OX=10090 GN=Dlst PE=1 SV=1	-1.62	0.00112239
Hist1h1e	Histone H1.4 OS=Mus musculus OX=10090 GN=Hist1h1e PE=1 SV=2	3.98	0.00117035
Vcp	Transitional endoplasmic reticulum ATPase OS=Mus musculus OX=10090 GN=Vcp PE=1 SV=4	1.25	0.00120306
Uqcrb	Cytochrome b-c1 complex subunit 7 OS=Mus musculus OX=10090 GN=Uqcrb PE=1 SV=1	-1.49	0.00146552
Dpp7	Dipeptidyl peptidase 2 OS=Mus musculus OX=10090 GN=Dpp7 PE=1 SV=2	-1.89	0.00146552
Tubb5	Tubulin beta-5 chain OS=Mus musculus OX=10090 GN=Tubb5 PE=1 SV=1	-1.85	0.00158941
Acadl	Long-chain specific acyl-CoA dehydrogenase, mitochondrial OS=Mus musculus OX=10090 GN=Acadl PE=1 SV=2	-1.29	0.00158941
Nomo1	Nodal modulator 1 OS=Mus musculus OX=10090 GN=Nomo1 PE=1 SV=1	-0.97	0.00158941
H2afy2	Core histone macro-H2A OS=Mus musculus OX=10090 GN=H2afy2 PE=2 SV=1	3.35	0.00159
Mcm7	DNA replication licensing factor MCM7 OS=Mus musculus OX=10090 GN=Mcm7 PE=2 SV=1	-3.42	0.00159729
Mdh2	Malate dehydrogenase, mitochondrial OS=Mus musculus OX=10090 GN=Mdh2 PE=1 SV=3	-1.42	0.00162572
Shmt2	Serine hydroxymethyltransferase, mitochondrial OS=Mus musculus OX=10090 GN=Shmt2 PE=1 SV=1	-1.27	0.00165705
Jam3	Junctional adhesion molecule C OS=Mus musculus OX=10090 GN=Jam3 PE=1 SV=2	0.75	0.00165705
Phb	Prohibitin OS=Mus musculus OX=10090 GN=Phb PE=1 SV=1	-1.34	0.00167502
Atp5o; LOC100047429; LOC102641678	ATP synthase subunit O, mitochondrial OS=Mus musculus OX=10090 GN=Atp5po PE=1 SV=1	-1.57	0.00167502
H2afv	Histone H2A OS=Mus musculus OX=10090 GN=H2afv PE=2 SV=1	2.98	0.00167502
Slc3a2	Uncharacterized protein OS=Mus musculus OX=10090 GN=Slc3a2 PE=2 SV=1	-2.56	0.00167502
	Beta-globin OS=Mus musculus OX=10090 GN=Hbbt1 PE=3 SV=1	-6.64	0.00176229
Mrps30	28S ribosomal protein S30, mitochondrial OS=Mus musculus OX=10090 GN=Mrps30 PE=1 SV=1	-1.68	0.00177261
Ctnna1	Catenin (Cadherin associated protein), alpha 1 OS=Mus musculus OX=10090 GN=Ctnna1 PE=2 SV=1	-1.33	0.0017845
Atp5a1	ATP synthase subunit alpha, mitochondrial OS=Mus musculus OX=10090 GN=Atp5f1a PE=1 SV=1	-1.61	0.00179072
Ckap4	Cytoskeleton-associated protein 4 OS=Mus musculus OX=10090 GN=Ckap4 PE=1 SV=2	-1.06	0.0018987
Acot2	Acyl-CoA thioesterase 2 OS=Mus musculus OX=10090 GN=Acot2 PE=2 SV=1	-1.96	0.0018987
Rps9	40S ribosomal protein S9 OS=Mus musculus OX=10090 GN=Rps9 PE=1 SV=3	-1.51	0.00192906
Ran	GTP-binding nuclear protein Ran OS=Mus musculus OX=10090 GN=Ran PE=2 SV=1	-0.52	0.00193941
Aldoa	Fructose-bisphosphate aldolase OS=Mus musculus OX=10090 GN=Aldoa PE=1 SV=1	-1.23	0.00199897
H1f0	Uncharacterized protein OS=Mus musculus OX=10090 GN=H1f0 PE=2 SV=1	4.2	0.00200822
Spnb2; Sptbn1	Spectrin beta chain, non-erythrocytic 1 OS=Mus musculus OX=10090 GN=Sptbn1 PE=1 SV=2	1.09	0.00200822
Gusb	Beta-glucuronidase OS=Mus musculus OX=10090 GN=Gusb PE=2 SV=1	-2.14	0.00200822
Slc12a2	Solute carrier family 12 member 2 OS=Mus musculus OX=10090 GN=Slc12a2 PE=1 SV=1	-2.44	0.00203013
Mtap	S-methyl-5'-thioadenosine phosphorylase OS=Mus musculus OX=10090 GN=Mtap PE=1 SV=1	-1.2	0.00207555
Hnrnpd	Heterogeneous nuclear ribonucleoprotein D0 OS=Mus musculus OX=10090 GN=Hnrnpd PE=1 SV=2	2.29	0.00211149
Gapdh	Glyceraldehyde-3-phosphate dehydrogenase OS=Mus musculus OX=10090 GN=Gapdh PE=1 SV=1	-1.18	0.00219474
Pa2g4	Proliferation-associated protein 2G4 OS=Mus musculus OX=10090 GN=Pa2g4 PE=1 SV=3	0.33	0.00221531
Rpl22; LOC100047372; LOC100504863; LOC102642602	MCG12304 OS=Mus musculus OX=10090 GN=Rpl22 PE=1 SV=1	-0.63	0.00222286
Pdia5	Protein disulfide-isomerase A5 OS=Mus musculus OX=10090 GN=Pdia5 PE=1 SV=1	2.92	0.00223122
Farp1	FERM, ARHGEF and pleckstrin domain-containing protein 1 OS=Mus musculus OX=10090 GN=Farp1 PE=1 SV=1	-3.13	0.00223122
	Uncharacterized protein OS=Mus musculus OX=10090 GN=Trmt44 PE=2 SV=1	-1.98	0.00227148
Naca	Nascent polypeptide-associated complex subunit alpha, muscle-specific form OS=Mus musculus OX=10090 GN=Naca PE=1 SV=2	0.95	0.00228641
Atp2b1	Atp2b1 protein (Fragment) OS=Mus musculus OX=10090 GN=Atp2b1 PE=2 SV=1	-3.54	0.00231718
Hspe1	Heat shock protein 1 (Chaperonin 10) OS=Mus musculus OX=10090 GN=Hspe1 PE=1 SV=1	-1.81	0.00242415
	Translocon-associated protein subunit alpha (Fragment) OS=Mus musculus OX=10090 GN=Ssr1 PE=1 SV=1	-1.88	0.00244668
Nfs1	Nitrogen fixation gene 1 (S. cerevisiae) OS=Mus musculus OX=10090 GN=Nfs1 PE=2 SV=1	-1.23	0.00246484
Cox5a	Cytochrome c oxidase subunit 5A, mitochondrial OS=Mus musculus OX=10090 GN=Cox5a PE=1 SV=2	-1.93	0.00248237
Atp5h	ATP synthase subunit d, mitochondrial OS=Mus musculus OX=10090 GN=Atp5pd PE=1 SV=3	-1.36	0.0025314
Suclg1	Succinate--CoA ligase [ADP/GDP-forming] subunit alpha, mitochondrial OS=Mus musculus OX=10090 GN=Suclg1 PE=1 SV=4	-1.42	0.00255946
Rpl9-ps6	Ribosomal protein L9, pseudogene 6 OS=Mus musculus OX=10090 GN=Rpl9-ps6 PE=4 SV=1	-1.23	0.00255946
Mrpl43	Mitochondrial ribosomal protein L43 (Fragment) OS=Mus musculus OX=10090 GN=Mrpl43 PE=2 SV=1	-1.38	0.00259206
Arl8b	ADP-ribosylation factor-like protein 8B OS=Mus musculus OX=10090 GN=Arl8b PE=1 SV=1	-1.79	0.00259206
Ndufs1	Uncharacterized protein OS=Mus musculus OX=10090 GN=Ndufs1 PE=2 SV=1	-1.2	0.00261683
Tuba1c	Tubulin alpha chain OS=Mus musculus OX=10090 GN=Tuba1c PE=2 SV=1	-2.54	0.00263358
Eef1a1; LOC101056619	Elongation factor 1-alpha 1 OS=Mus musculus OX=10090 GN=Eef1a1 PE=1 SV=3	-1.3	0.00273199
Suclg2	Succinate--CoA ligase [GDP-forming] subunit beta, mitochondrial OS=Mus musculus OX=10090 GN=Suclg2 PE=2 SV=1	-1.33	0.00274414
BC085271	cDNA sequence BC085271 OS=Mus musculus OX=10090 GN=BC085271 PE=2 SV=1	2.43	0.00275493
P4hb	Protein disulfide-isomerase OS=Mus musculus OX=10090 GN=P4hb PE=1 SV=2	0.82	0.00282672
Tufm	Elongation factor Tu, mitochondrial OS=Mus musculus OX=10090 GN=Tufm PE=1 SV=1	-1.29	0.00282672
Slc25a12	Calcium-binding mitochondrial carrier protein Aralar1 OS=Mus musculus OX=10090 GN=Slc25a12 PE=1 SV=1	-1.44	0.00288715
Arf4	ADP-ribosylation factor 4 OS=Mus musculus OX=10090 GN=Arf4 PE=1 SV=2	-3.41	0.00288715
Gaa	Lysosomal alpha-glucosidase OS=Mus musculus OX=10090 GN=Gaa PE=1 SV=2	-1.37	0.00289715
Mrpl15	39S ribosomal protein L15, mitochondrial OS=Mus musculus OX=10090 GN=Mrpl15 PE=1 SV=1	-1.28	0.00289991
Rps3a; Rps3a1	40S ribosomal protein S3a OS=Mus musculus OX=10090 GN=Rps3a PE=1 SV=3	-0.49	0.00309257
Rtn4	Reticulon OS=Mus musculus OX=10090 GN=Rtn4 PE=2 SV=1	2.41	0.00313423
	Ptms protein OS=Mus musculus OX=10090 GN=Ptms PE=2 SV=1	-0.77	0.0031409
Actb	Actin, beta OS=Mus musculus OX=10090 GN=Actb PE=2 SV=1	-1.74	0.00314235
Slc9a3r1	Na(+)/H(+) exchange regulatory cofactor NHE-RF1 OS=Mus musculus OX=10090 GN=Slc9a3r1 PE=1 SV=3	-1.6	0.00314495
Rrbp1	Ribosome-binding protein 1 OS=Mus musculus OX=10090 GN=Rrbp1 PE=1 SV=1	2.87	0.00316552
Brk1	Protein BRICK1 OS=Mus musculus OX=10090 GN=Brk1 PE=1 SV=1	-2.13	0.00336978
Fdxr	NADPH:adrenodoxin oxidoreductase, mitochondrial OS=Mus musculus OX=10090 GN=Fdxr PE=1 SV=1	-1.08	0.0034651
Fam114a1	Protein Noxp20 OS=Mus musculus OX=10090 GN=Fam114a1 PE=1 SV=1	-3.09	0.00348161
Ddah2	N(G),N(G)-dimethylarginine dimethylaminohydrolase 2 OS=Mus musculus OX=10090 GN=Ddah2 PE=1 SV=1	-2.49	0.00349165
Etfa	Electron transfer flavoprotein subunit alpha, mitochondrial OS=Mus musculus OX=10090 GN=Etfa PE=1 SV=2	-1.46	0.00353372
	AHNAK nucleoprotein 2 (Fragment) OS=Mus musculus OX=10090 GN=Ahnak2 PE=1 SV=1	1.74	0.00356932
Slc25a24	Calcium-binding mitochondrial carrier protein SCaMC-1 OS=Mus musculus OX=10090 GN=Slc25a24 PE=1 SV=1	-1.93	0.00358838
Uqcrfs1	Cytochrome b-c1 complex subunit Rieske, mitochondrial OS=Mus musculus OX=10090 GN=Uqcrfs1 PE=1 SV=1	-1.85	0.00359685
Rpl11	Rpl11 protein OS=Mus musculus OX=10090 GN=Rpl11 PE=2 SV=1	-0.48	0.00360104
Hist3h2a	Histone H2A OS=Mus musculus OX=10090 GN=Hist3h2a PE=2 SV=1	3.58	0.00370464
Rpl10	Uncharacterized protein OS=Mus musculus OX=10090 PE=2 SV=1	-0.69	0.00370464
Tmpo	Lamina-associated polypeptide 2, isoforms alpha/zeta OS=Mus musculus OX=10090 GN=Tmpo PE=1 SV=4	3.1	0.00371642
Vapb	Vesicle-associated membrane protein-associated protein B OS=Mus musculus OX=10090 GN=Vapb PE=1 SV=3	1.37	0.00371789
Blvrb	Flavin reductase (NADPH) OS=Mus musculus OX=10090 GN=Blvrb PE=1 SV=3	0.65	0.00378988
Hist1h1b	Hist1h1b protein (Fragment) OS=Mus musculus OX=10090 GN=Hist1h1b PE=2 SV=1	4.13	0.00380995
Ftl1	Ferritin light chain 1 OS=Mus musculus OX=10090 GN=Ftl1 PE=1 SV=2	0.88	0.003839
Pdia3	Protein disulfide-isomerase A3 OS=Mus musculus OX=10090 GN=Pdia3 PE=1 SV=2	0.7	0.00384031
Atad3a	ATPase family AAA domain-containing protein 3 OS=Mus musculus OX=10090 GN=Atad3 PE=1 SV=1	-2.44	0.00385537
Lag3	Lymphocyte activation gene 3 protein OS=Mus musculus OX=10090 GN=Lag3 PE=2 SV=1	0.89	0.00408244
G3bp1	MKIAA4115 protein (Fragment) OS=Mus musculus OX=10090 GN=G3bp1 PE=2 SV=1	1.98	0.00415993
Hmga1; Hmga1-rs1; Hmga1b	High mobility group protein HMG-I/HMG-Y OS=Mus musculus OX=10090 GN=Hmga1 PE=1 SV=4	2.28	0.00422045
Prkcsh	Protein kinase C substrate 80K-H, isoform CRA_b OS=Mus musculus OX=10090 GN=Prkcsh PE=2 SV=1	1.59	0.00423701
Hadha	Trifunctional enzyme subunit alpha, mitochondrial OS=Mus musculus OX=10090 GN=Hadha PE=1 SV=1	-0.95	0.00435525
	Formylglycine-generating enzyme OS=Mus musculus OX=10090 GN=Sumf1 PE=1 SV=1	1.32	0.00448853
Ndufs5	NADH dehydrogenase [ubiquinone] iron-sulfur protein 5 (Fragment) OS=Mus musculus OX=10090 GN=Ndufs5 PE=1 SV=1	-1.81	0.00462455
Pdia6	Protein disulfide-isomerase A6 OS=Mus musculus OX=10090 GN=Pdia6 PE=1 SV=3	0.45	0.00463983
Atp2a2	Sarcoplasmic/endoplasmic reticulum calcium ATPase 2 OS=Mus musculus OX=10090 GN=Atp2a2 PE=1 SV=2	-1	0.00494827
Mrps11	28S ribosomal protein S11, mitochondrial OS=Mus musculus OX=10090 GN=Mrps11 PE=1 SV=2	-1.07	0.00499135
Anxa2	Annexin OS=Mus musculus OX=10090 GN=Anxa2 PE=1 SV=1	-0.6	0.00508683
	Ribonuclease T2-B OS=Mus musculus OX=10090 GN=Rnaset2b PE=1 SV=1	-2.01	0.00508683
Asph	Uncharacterized protein OS=Mus musculus OX=10090 GN=Asph PE=2 SV=1	-1.67	0.00514015
Snd1	Staphylococcal nuclease domain-containing protein 1 OS=Mus musculus OX=10090 GN=Snd1 PE=1 SV=1	0.88	0.00514775
Rbm14	RNA-binding protein 14 OS=Mus musculus OX=10090 GN=Rbm14 PE=1 SV=1	1.89	0.00514775
	MHC class I antigen (Fragment) OS=Mus musculus OX=10090 GN=H2 PE=2 SV=1	-0.96	0.00520964
Slc7a5	Uncharacterized protein OS=Mus musculus OX=10090 GN=Slc7a5 PE=2 SV=1	-3.43	0.00529356
Atp5e	ATP synthase subunit epsilon, mitochondrial OS=Mus musculus OX=10090 GN=Atp5f1e PE=1 SV=2	-1.79	0.00534734
Idh1	Isocitrate dehydrogenase [NADP] cytoplasmic OS=Mus musculus OX=10090 GN=Idh1 PE=1 SV=2	1.3	0.00535301
Smc1a	Structural maintenance of chromosomes protein 1A OS=Mus musculus OX=10090 GN=Smc1a PE=1 SV=4	2.58	0.00535301
Ndufv3	NADH dehydrogenase [ubiquinone] flavoprotein 3, mitochondrial OS=Mus musculus OX=10090 GN=Ndufv3 PE=1 SV=1	-1.17	0.00536192
Man2b1	Alpha-mannosidase OS=Mus musculus OX=10090 GN=Man2b1 PE=2 SV=1	-2.75	0.00541173
Top1	DNA topoisomerase 1 OS=Mus musculus OX=10090 GN=Top1 PE=1 SV=2	3.12	0.00553491
Mrpl28	39S ribosomal protein L28, mitochondrial OS=Mus musculus OX=10090 GN=Mrpl28 PE=1 SV=3	-1.35	0.00553776
Mrpl12	39S ribosomal protein L12, mitochondrial OS=Mus musculus OX=10090 GN=Mrpl12 PE=1 SV=2	-1.66	0.005655
Immt	MICOS complex subunit MIC60 OS=Mus musculus OX=10090 GN=Immt PE=2 SV=1	-1.19	0.00569179
Ssb	Sjogren syndrome antigen B, isoform CRA_a OS=Mus musculus OX=10090 GN=Ssb PE=1 SV=1	2.8	0.00601748
Hmgb2	Uncharacterized protein (Fragment) OS=Mus musculus OX=10090 GN=Hmgb2 PE=2 SV=3	1.26	0.0062885
Dstn	Destrin OS=Mus musculus OX=10090 GN=Dstn PE=1 SV=1	-2.38	0.0062885
Oxct1	Succinyl-CoA:3-ketoacid-coenzyme A transferase OS=Mus musculus OX=10090 GN=Oxct1 PE=2 SV=1	-1.73	0.00632664
Gnao1	Guanine nucleotide-binding protein G(o) subunit alpha OS=Mus musculus OX=10090 GN=Gnao1 PE=1 SV=3	-1.89	0.00632664
Acsf2	Acyl-CoA synthetase family member 2, mitochondrial OS=Mus musculus OX=10090 GN=Acsf2 PE=1 SV=1	-1.54	0.00632664
Eif4a1	Uncharacterized protein OS=Mus musculus OX=10090 GN=Eif4a1 PE=2 SV=1	-1.39	0.00650378
Anxa5	Annexin A5 OS=Mus musculus OX=10090 GN=Anxa5 PE=1 SV=1	-1.48	0.00655655
Opa1	Dynamin-like 120 kDa protein, mitochondrial OS=Mus musculus OX=10090 GN=Opa1 PE=1 SV=1	1.05	0.00663732
Rps20	40S ribosomal protein S20 OS=Mus musculus OX=10090 GN=Rps20 PE=1 SV=1	-0.65	0.00677948
Tmed10	Transmembrane emp24 domain-containing protein 10 OS=Mus musculus OX=10090 GN=Tmed10 PE=1 SV=1	-1.3	0.00684711
Canx	Uncharacterized protein OS=Mus musculus OX=10090 GN=Canx PE=2 SV=1	-1.21	0.00686951
Dnajc19	DnaJ (Hsp40) homolog, subfamily C, member 19, isoform CRA_c OS=Mus musculus OX=10090 GN=Dnajc19 PE=1 SV=1	-1.21	0.00692978
Pgrmc2	Membrane-associated progesterone receptor component 2 OS=Mus musculus OX=10090 GN=Pgrmc2 PE=1 SV=2	-1.7	0.00693637
Clpx	ATP-dependent Clp protease ATP-binding subunit clpX-like, mitochondrial OS=Mus musculus OX=10090 GN=Clpx PE=1 SV=1	-1.63	0.00693637
Calu	Calumenin, isoform CRA_a OS=Mus musculus OX=10090 GN=Calu PE=1 SV=1	1.03	0.00697691
Mthfd2	Bifunctional methylenetetrahydrofolate dehydrogenase/cyclohydrolase, mitochondrial OS=Mus musculus OX=10090 GN=Mthfd2 PE=1 SV=1	-1.13	0.00710346
Pzp	Pregnancy zone protein OS=Mus musculus OX=10090 GN=Pzp PE=1 SV=3	3.41	0.00717688
Acat1	Acetyl-CoA acetyltransferase, mitochondrial OS=Mus musculus OX=10090 GN=Acat1 PE=1 SV=1	-1.38	0.00720659
Hsp90b1	Uncharacterized protein OS=Mus musculus OX=10090 GN=Hsp90b1 PE=2 SV=1	0.71	0.00728771
Ctsa	Carboxypeptidase OS=Mus musculus OX=10090 GN=Ctsa PE=2 SV=1	-0.95	0.00734441
Atp5j	ATP synthase-coupling factor 6, mitochondrial OS=Mus musculus OX=10090 GN=Atp5pf PE=1 SV=1	-1.43	0.0073512
Ncstn	Uncharacterized protein (Fragment) OS=Mus musculus OX=10090 GN=Ncstn PE=2 SV=1	-1.48	0.0074793
Glipr2	Golgi-associated plant pathogenesis-related protein 1 OS=Mus musculus OX=10090 GN=Glipr2 PE=1 SV=3	-1.5	0.00754608
Pdia4	Protein disulfide-isomerase A4 OS=Mus musculus OX=10090 GN=Pdia4 PE=1 SV=1	0.88	0.00757786
	MICOS complex subunit MIC60 OS=Mus musculus OX=10090 GN=Immt PE=1 SV=1	-1.9	0.00775235
Atp5k	ATP synthase, H+ transporting, mitochondrial F1F0 complex, subunit e OS=Mus musculus OX=10090 GN=Atp5k PE=2 SV=1	-0.94	0.00778777
	40S ribosomal protein S19 (Fragment) OS=Mus musculus OX=10090 GN=Rps19 PE=1 SV=2	1.08	0.00778777
Pdhb	Pyruvate dehydrogenase E1 component subunit beta, mitochondrial OS=Mus musculus OX=10090 GN=Pdhb PE=1 SV=1	-1.6	0.00781184
Mbnl1	Muscleblind-like protein 1 OS=Mus musculus OX=10090 GN=Mbnl1 PE=1 SV=1	1.45	0.00808865
Mrps15	28S ribosomal protein S15, mitochondrial OS=Mus musculus OX=10090 GN=Mrps15 PE=1 SV=2	-1.23	0.00808865
Mrps2	Uncharacterized protein OS=Mus musculus OX=10090 GN=Mrps2 PE=2 SV=1	-1.67	0.00812469
Ndufa5	NADH dehydrogenase [ubiquinone] 1 alpha subcomplex subunit 5 OS=Mus musculus OX=10090 GN=Ndufa5 PE=1 SV=3	-1.48	0.00835299
Hnrnpab	Heterogeneous nuclear ribonucleoprotein A/B, isoform CRA_b OS=Mus musculus OX=10090 GN=Hnrnpab PE=2 SV=1	4.54	0.00851914
	Glutathione S-transferase OS=Mus musculus OX=10090 GN=Gstm2 PE=1 SV=1	0.61	0.0086795
Echs1	Enoyl-CoA hydratase, mitochondrial OS=Mus musculus OX=10090 GN=Echs1 PE=1 SV=1	-0.66	0.00881978
Atp5b	ATP synthase subunit beta, mitochondrial OS=Mus musculus OX=10090 GN=Atp5f1b PE=1 SV=2	-1.42	0.00892829
Ogdhl	Ogdhl protein OS=Mus musculus OX=10090 GN=Ogdhl PE=1 SV=1	-1.32	0.00892829
2011-09-01	Septin-11 OS=Mus musculus OX=10090 GN=Sept11 PE=1 SV=4	1.44	0.00912016
2007-09-01	Septin-7 OS=Mus musculus OX=10090 GN=Sept7 PE=1 SV=2	2.21	0.0091786
Pnpt1	Uncharacterized protein OS=Mus musculus OX=10090 GN=Pnpt1 PE=2 SV=1	-1.87	0.00955079
Col1a2	Uncharacterized protein (Fragment) OS=Mus musculus OX=10090 GN=Col1a2 PE=2 SV=1	-0.31	0.00958181
Capzb	F-actin-capping protein subunit beta OS=Mus musculus OX=10090 GN=Capzb PE=2 SV=1	-1.62	0.00958514
Lin7c	Protein lin-7 homolog C OS=Mus musculus OX=10090 GN=Lin7c PE=1 SV=2	-1.77	0.00959174
Slc25a3	Uncharacterized protein OS=Mus musculus OX=10090 GN=Slc25a3 PE=2 SV=1	-0.8	0.00963958
Sec62	Sec62 protein (Fragment) OS=Mus musculus OX=10090 GN=Sec62 PE=2 SV=1	-2.05	0.00971406
Tpp1	Tripeptidyl peptidase I, isoform CRA_a OS=Mus musculus OX=10090 GN=Tpp1 PE=2 SV=1	-1.21	0.00977825
Mut	Methylmalonyl-CoA mutase, mitochondrial OS=Mus musculus OX=10090 GN=Mmut PE=1 SV=2	-2.24	0.00984195
Hint2	Histidine triad nucleotide binding protein 2 OS=Mus musculus OX=10090 GN=Hint2 PE=1 SV=1	-0.96	0.00986876
Aars	Alanine--tRNA ligase, cytoplasmic OS=Mus musculus OX=10090 GN=Aars PE=1 SV=1	-1.2	0.00986876
Trim28	Tripartite motif-containing 28 OS=Mus musculus OX=10090 GN=Trim28 PE=2 SV=1	2.38	0.00992652
	Isocitrate dehydrogenase [NAD] subunit, mitochondrial OS=Mus musculus OX=10090 GN=Idh3a PE=1 SV=1	-0.93	0.0107105
Rdx	Radixin OS=Mus musculus OX=10090 GN=Rdx PE=1 SV=3	-1.66	0.0107105
Ndufs7	NADH dehydrogenase [ubiquinone] iron-sulfur protein 7, mitochondrial OS=Mus musculus OX=10090 GN=Ndufs7 PE=1 SV=1	-2	0.0108173
Ctnnb1	Catenin beta-1 OS=Mus musculus OX=10090 GN=Ctnnb1 PE=1 SV=1	-1.16	0.0109305
Ndufa6	NADH dehydrogenase [ubiquinone] 1 alpha subcomplex subunit 6 OS=Mus musculus OX=10090 GN=Ndufa6 PE=1 SV=1	-1.33	0.0110556
Hmgn1; LOC100044391; LOC102641809	Non-histone chromosomal protein HMG-14 OS=Mus musculus OX=10090 GN=Hmgn1 PE=1 SV=2	3.15	0.0110556
Fscn1	Fascin OS=Mus musculus OX=10090 GN=Fscn1 PE=1 SV=4	-2.55	0.0112417
Hspa8	Uncharacterized protein OS=Mus musculus OX=10090 GN=Hspa8 PE=2 SV=1	0.66	0.0112886
Rab11b	MCG22989, isoform CRA_b OS=Mus musculus OX=10090 GN=Rab11b PE=1 SV=1	-1.48	0.0112886
Hmgb1	Uncharacterized protein OS=Mus musculus OX=10090 PE=2 SV=1	1.51	0.0114713
Hnrnph2	Heterogeneous nuclear ribonucleoprotein H2 OS=Mus musculus OX=10090 GN=Hnrnph2 PE=1 SV=1	-1.86	0.0114713
Lrrc16a; Carmil1	F-actin-uncapping protein LRRC16A OS=Mus musculus OX=10090 GN=Carmil1 PE=1 SV=2	-3.14	0.0114713
Ppif	Peptidyl-prolyl cis-trans isomerase F, mitochondrial OS=Mus musculus OX=10090 GN=Ppif PE=1 SV=1	-1.13	0.0114713
Mrpl21	39S ribosomal protein L21, mitochondrial OS=Mus musculus OX=10090 GN=Mrpl21 PE=1 SV=1	-0.95	0.0116147
Abhd11	Protein ABHD11 OS=Mus musculus OX=10090 GN=Abhd11 PE=1 SV=1	-1.35	0.0116525
Arpc5	Actin-related protein 2/3 complex subunit 5 (Fragment) OS=Mus musculus OX=10090 GN=Arpc5 PE=2 SV=1	-1.06	0.0117028
Aldh2	Aldehyde dehydrogenase 2, mitochondrial, isoform CRA_b OS=Mus musculus OX=10090 GN=Aldh2 PE=1 SV=1	-1.94	0.0117538
Msn	Moesin OS=Mus musculus OX=10090 GN=Msn PE=1 SV=3	-2.51	0.0118318
Pcyox1	Prenylcysteine oxidase OS=Mus musculus OX=10090 GN=Pcyox1 PE=1 SV=1	-1.3	0.0118318
	Neuroplastin (Fragment) OS=Mus musculus OX=10090 GN=Nptn PE=1 SV=1	-1.15	0.012018
Idh2	Isocitrate dehydrogenase [NADP], mitochondrial OS=Mus musculus OX=10090 GN=Idh2 PE=1 SV=3	-1.19	0.0121488
Pitrm1	Presequence protease, mitochondrial OS=Mus musculus OX=10090 GN=Pitrm1 PE=1 SV=1	-1.72	0.01217
Capg	Uncharacterized protein OS=Mus musculus OX=10090 GN=Capg PE=2 SV=1	1.45	0.0123689
Rpl21	Ribosomal protein L21 OS=Mus musculus OX=10090 GN=Rpl21 PE=2 SV=1	-1.71	0.0124348
Asns	Uncharacterized protein OS=Mus musculus OX=10090 GN=Asns PE=2 SV=1	-1.55	0.0124809
Anxa1	Annexin OS=Mus musculus OX=10090 GN=Anxa1 PE=2 SV=1	-0.46	0.0127667
Hsd17b10	3-hydroxyacyl-CoA dehydrogenase type-2 OS=Mus musculus OX=10090 GN=Hsd17b10 PE=1 SV=1	-1.36	0.0127667
Dnaja1	DnaJ homolog subfamily A member 1 OS=Mus musculus OX=10090 GN=Dnaja1 PE=1 SV=1	-2.27	0.0132172
Tpm3	Tpm3 protein OS=Mus musculus OX=10090 GN=Tpm3 PE=2 SV=1	-0.5	0.013317
	14-3-3 protein zeta/delta (Fragment) OS=Mus musculus OX=10090 GN=Ywhaz PE=1 SV=1	-1.27	0.013643
Gns	Uncharacterized protein (Fragment) OS=Mus musculus OX=10090 GN=Gns PE=2 SV=1	-1.06	0.013643
Txndc5	Thioredoxin domain-containing protein 5 OS=Mus musculus OX=10090 GN=Txndc5 PE=1 SV=1	1.76	0.013643
Rab10	RAB10, member RAS oncogene family OS=Mus musculus OX=10090 GN=Rab10 PE=1 SV=1	-1.64	0.0137124
Dhx9	Uncharacterized protein OS=Mus musculus OX=10090 GN=Dhx9 PE=2 SV=1	2.26	0.0138571
Rps14	Ribosomal protein S14 OS=Mus musculus OX=10090 GN=rps14 PE=3 SV=1	0.69	0.0139572
Ict1; Mrpl58	Immature colon carcinoma transcript 1, isoform CRA_c OS=Mus musculus OX=10090 GN=Mrpl58 PE=1 SV=1	-1.7	0.0143458
Fth1	Ferritin heavy chain OS=Mus musculus OX=10090 GN=Fth1 PE=1 SV=2	0.56	0.0143815
Tsfm	Tsfm protein (Fragment) OS=Mus musculus OX=10090 GN=Tsfm PE=2 SV=1	-1.03	0.0143815
Tpm1	Tropomyosin alpha-1 chain OS=Mus musculus OX=10090 GN=Tpm1 PE=1 SV=1	0.28	0.0145381
Mecr	Enoyl-[acyl-carrier-protein] reductase, mitochondrial OS=Mus musculus OX=10090 GN=Mecr PE=1 SV=2	-1.11	0.0147146
Ahnak	AHNAK nucleoprotein (desmoyokin) OS=Mus musculus OX=10090 GN=Ahnak PE=1 SV=1	-0.69	0.0148334
Rps10	40S ribosomal protein S10 OS=Mus musculus OX=10090 GN=Rps10 PE=1 SV=1	1.23	0.0149289
Emc8	Uncharacterized protein OS=Mus musculus OX=10090 GN=Emc8 PE=1 SV=1	-1.04	0.0149661
Raly	RNA-binding protein Raly OS=Mus musculus OX=10090 GN=Raly PE=1 SV=3	1.78	0.0149927
Lyrm4	LYR motif-containing protein 4 OS=Mus musculus OX=10090 GN=Lyrm4 PE=1 SV=1	-1.32	0.0149927
Cct7	T-complex protein 1 subunit eta OS=Mus musculus OX=10090 GN=Cct7 PE=2 SV=1	-0.71	0.0154028
Slc25a5	MCG11560 OS=Mus musculus OX=10090 GN=Slc25a5 PE=1 SV=1	-1.64	0.0155796
Nsdhl	NAD(P)-dependent steroid dehydrogenase-like protein OS=Mus musculus OX=10090 GN=Nsdhl PE=2 SV=1	-0.36	0.0155796
Mrps28	28S ribosomal protein S28, mitochondrial OS=Mus musculus OX=10090 GN=Mrps28 PE=1 SV=1	-1.45	0.0156031
Chchd2	Coiled-coil-helix-coiled-coil-helix domain-containing protein 2 OS=Mus musculus OX=10090 GN=Chchd2 PE=2 SV=1	1.68	0.015865
Cct4	T-complex protein 1 subunit delta OS=Mus musculus OX=10090 GN=Cct4 PE=1 SV=3	-0.68	0.0160838
Anxa4	Annexin OS=Mus musculus OX=10090 GN=Anxa4 PE=2 SV=1	-0.85	0.0162643
Snx12	Sorting nexin 12, isoform CRA_b OS=Mus musculus OX=10090 GN=Snx12 PE=1 SV=1	0.87	0.0166035
Mrpl53	39S ribosomal protein L53, mitochondrial OS=Mus musculus OX=10090 GN=Mrpl53 PE=1 SV=1	-0.8	0.0166035
Dbt	Lipoamide acyltransferase component of branched-chain alpha-keto acid dehydrogenase complex, mitochondrial OS=Mus musculus OX=10090 GN=Dbt PE=1 SV=2	-1.74	0.0166743
Rpl36	60S ribosomal protein L36 OS=Mus musculus OX=10090 GN=Rpl36 PE=1 SV=1	0.63	0.0172257
Anp32b	Acidic leucine-rich nuclear phosphoprotein 32 family member B OS=Mus musculus OX=10090 GN=Anp32b PE=1 SV=1	-0.53	0.0175306
Cyc1	Cytochrome c1, heme protein, mitochondrial OS=Mus musculus OX=10090 GN=Cyc1 PE=1 SV=1	-0.85	0.017561
Rhoa	Transforming protein RhoA OS=Mus musculus OX=10090 GN=Rhoa PE=1 SV=1	-1.19	0.0176171
Rpl18	MCG132477, isoform CRA_a OS=Mus musculus OX=10090 GN=Rpl18 PE=1 SV=1	-0.47	0.017657
Pgrmc1	Uncharacterized protein OS=Mus musculus OX=10090 GN=Pgrmc1 PE=2 SV=1	-0.63	0.017657
Mfge8	Lactadherin OS=Mus musculus OX=10090 GN=Mfge8 PE=1 SV=3	-2.38	0.017715
Rpl23a	Rpl23a protein (Fragment) OS=Mus musculus OX=10090 GN=Rpl23a PE=2 SV=1	0.32	0.0179906
Cct2	Brain cDNA, clone MNCb-1272, similar to Mus musculus chaperonin subunit 2 (beta) (Cct2), mRNA OS=Mus musculus OX=10090 GN=Cct2 PE=2 SV=1	-0.94	0.0180191
Plec	Plectin 4 OS=Mus musculus OX=10090 GN=Plec PE=2 SV=1	1.9	0.0182653
Ndufs6	NADH dehydrogenase [ubiquinone] iron-sulfur protein 6, mitochondrial OS=Mus musculus OX=10090 GN=Ndufs6 PE=1 SV=2	-2.13	0.0182653
Pnn	Pinin OS=Mus musculus OX=10090 GN=Pnn PE=1 SV=1	1.47	0.0182653
Pkm	Pyruvate kinase PKM OS=Mus musculus OX=10090 GN=Pkm PE=1 SV=4	-0.55	0.0182699
Glud1	Glutamate dehydrogenase 1, mitochondrial OS=Mus musculus OX=10090 GN=Glud1 PE=1 SV=1	-0.59	0.0183994
Lmnb1	Lamin-B1 OS=Mus musculus OX=10090 GN=Lmnb1 PE=1 SV=3	2.19	0.0190008
Caprin1	Uncharacterized protein (Fragment) OS=Mus musculus OX=10090 GN=Caprin1 PE=2 SV=1	2.05	0.0191635
	Serine/arginine-rich-splicing factor 1 OS=Mus musculus OX=10090 GN=Srsf1 PE=1 SV=1	3.43	0.019268
Ddx17	Probable ATP-dependent RNA helicase DDX17 OS=Mus musculus OX=10090 GN=Ddx17 PE=1 SV=1	3.29	0.01943
Gpd2	Glycerol-3-phosphate dehydrogenase, mitochondrial OS=Mus musculus OX=10090 GN=Gpd2 PE=1 SV=2	-0.63	0.019658
	Catenin delta-1 OS=Mus musculus OX=10090 GN=Ctnnd1 PE=1 SV=1	-1.06	0.019658
Tomm70a	Mitochondrial import receptor subunit TOM70 OS=Mus musculus OX=10090 GN=Tomm70 PE=1 SV=2	2.46	0.019658
	Low molecular weight phosphotyrosine protein phosphatase OS=Mus musculus OX=10090 GN=Acp1 PE=1 SV=1	-1.16	0.019658
	Myosin light polypeptide 6 OS=Mus musculus OX=10090 GN=Myl6 PE=1 SV=1	0.38	0.0196811
Acads	Short-chain specific acyl-CoA dehydrogenase, mitochondrial OS=Mus musculus OX=10090 GN=Acads PE=1 SV=2	-1.23	0.0199676
Trap1	Uncharacterized protein OS=Mus musculus OX=10090 GN=Trap1 PE=2 SV=1	-1.03	0.0200469
Cct3	T-complex protein 1 subunit gamma OS=Mus musculus OX=10090 GN=Cct3 PE=2 SV=1	-1.05	0.0201798
Akr1e1	Aldo-keto reductase family 1, member E1 OS=Mus musculus OX=10090 GN=Akr1e1 PE=1 SV=1	-1.07	0.0202086
Fau	40S ribosomal protein S30 OS=Mus musculus OX=10090 GN=Fau PE=1 SV=1	1.59	0.02035
Arsa	Arylsulfatase A OS=Mus musculus OX=10090 GN=Arsa PE=1 SV=2	-1.17	0.020403
Pcbp2	Poly(rC)-binding protein 2 OS=Mus musculus OX=10090 GN=Pcbp2 PE=1 SV=1	-1.39	0.0204624
Ctsz	Cathepsin Z OS=Mus musculus OX=10090 GN=Ctsz PE=2 SV=1	-0.82	0.0207649
Psma1	Proteasome endopeptidase complex OS=Mus musculus OX=10090 GN=Psma1 PE=1 SV=1	0.68	0.0210299
Eno1; Gm5506; Eno1b	Enolase 1, alpha non-neuron OS=Mus musculus OX=10090 GN=EG433182 PE=1 SV=1	-1	0.0213334
Hadhb	Trifunctional enzyme subunit beta, mitochondrial OS=Mus musculus OX=10090 GN=Hadhb PE=1 SV=1	-1.2	0.0217354
Uqcrc2	Cytochrome b-c1 complex subunit 2, mitochondrial OS=Mus musculus OX=10090 GN=Uqcrc2 PE=1 SV=1	-1.32	0.0220606
Rps2	Uncharacterized protein OS=Mus musculus OX=10090 GN=Rps2 PE=2 SV=1	-0.69	0.0220676
	Myoferlin OS=Mus musculus OX=10090 GN=Myof PE=1 SV=1	-1.42	0.0220676
2009-09-01	Septin-9 OS=Mus musculus OX=10090 GN=Sept9 PE=1 SV=1	0.89	0.0221758
Actn1	Alpha actinin 1a OS=Mus musculus OX=10090 GN=Actn1 PE=1 SV=1	-0.91	0.0221815
Ddx5	Ddx5 protein (Fragment) OS=Mus musculus OX=10090 GN=Ddx5 PE=2 SV=1	1.47	0.0223972
Nipsnap1	Protein NipSnap homolog 1 OS=Mus musculus OX=10090 GN=Nipsnap1 PE=1 SV=1	-1.31	0.0223972
Cltc	MKIAA0034 protein (Fragment) OS=Mus musculus OX=10090 GN=mKIAA0034 PE=4 SV=2	1.16	0.0223972
Tpm4	Tropomyosin alpha-4 chain OS=Mus musculus OX=10090 GN=Tpm4 PE=1 SV=3	-0.37	0.0224776
Wasf2	Uncharacterized protein OS=Mus musculus OX=10090 GN=Wasf2 PE=2 SV=1	-1.48	0.0224776
Mapre1	Microtubule-associated protein RP/EB family member 1 OS=Mus musculus OX=10090 GN=Mapre1 PE=1 SV=3	1.39	0.0224776
Atp5d	ATP synthase, H+ transporting, mitochondrial F1 complex, delta subunit, isoform CRA_c OS=Mus musculus OX=10090 GN=Atp5d PE=1 SV=1	-1.9	0.0225647
Npm1	MCG68069 OS=Mus musculus OX=10090 GN=Npm1 PE=1 SV=1	2.19	0.02368
Rsl1d1	Uncharacterized protein OS=Mus musculus OX=10090 GN=Rsl1d1 PE=2 SV=1	0.71	0.023861
	Voltage-dependent anion-selective channel protein 2 OS=Mus musculus OX=10090 GN=Vdac2 PE=1 SV=1	-1.42	0.02396
	Serine--tRNA ligase, cytoplasmic (Fragment) OS=Mus musculus OX=10090 GN=Sars PE=1 SV=8	-0.5	0.0243759
Bsg	Basigin OS=Mus musculus OX=10090 GN=Bsg PE=1 SV=1	-4.05	0.0244507
	Reticulocalbin-3 (Fragment) OS=Mus musculus OX=10090 GN=Rcn3 PE=1 SV=1	2.44	0.0244618
Fkbp9	Peptidyl-prolyl cis-trans isomerase FKBP9 OS=Mus musculus OX=10090 GN=Fkbp9 PE=1 SV=1	0.91	0.0247224
	Predicted gene 45713 OS=Mus musculus OX=10090 GN=Gm45713 PE=2 SV=1	-0.18	0.0252037
Sdha	Succinate dehydrogenase [ubiquinone] flavoprotein subunit, mitochondrial OS=Mus musculus OX=10090 GN=Sdha PE=1 SV=1	-2.11	0.025226
Cyb5; Cyb5a	Cytochrome b-5, isoform CRA_a OS=Mus musculus OX=10090 GN=Cyb5a PE=1 SV=1	0.89	0.0252907
Zyx	Uncharacterized protein OS=Mus musculus OX=10090 GN=Zyx PE=2 SV=1	1.37	0.0254791
Man2b2	Epididymis-specific alpha-mannosidase OS=Mus musculus OX=10090 GN=Man2b2 PE=1 SV=2	-1.01	0.0265634
Gdi2	Rab GDP dissociation inhibitor OS=Mus musculus OX=10090 GN=Gdi2 PE=2 SV=1	-0.67	0.0266788
	Golgi apparatus protein 1 (Fragment) OS=Mus musculus OX=10090 GN=Glg1 PE=1 SV=1	-0.8	0.0269975
Sf1	Uncharacterized protein OS=Mus musculus OX=10090 GN=Sf1 PE=2 SV=1	3.57	0.0270238
Atp1b3	Atp1b3 protein (Fragment) OS=Mus musculus OX=10090 GN=Atp1b3 PE=2 SV=1	-3.46	0.0270238
Atp6v1b2	V-type proton ATPase subunit B, brain isoform OS=Mus musculus OX=10090 GN=Atp6v1b2 PE=1 SV=1	-1.67	0.0271573
Clybl	Citramalyl-CoA lyase, mitochondrial OS=Mus musculus OX=10090 GN=Clybl PE=1 SV=2	-1.23	0.027189
Mrps22	28S ribosomal protein S22, mitochondrial OS=Mus musculus OX=10090 GN=Mrps22 PE=1 SV=1	-1.06	0.0279184
	Glutathione S-transferase Mu 1 (Fragment) OS=Mus musculus OX=10090 GN=Gstm1 PE=1 SV=1	0.36	0.0281444
Snap23	Synaptosomal-associated protein 23 OS=Mus musculus OX=10090 GN=Snap23 PE=1 SV=1	-2.24	0.0281444
Cs	Citrate synthase, mitochondrial OS=Mus musculus OX=10090 GN=Cs PE=1 SV=1	-0.79	0.0283906
Mrps16	28S ribosomal protein S16, mitochondrial OS=Mus musculus OX=10090 GN=Mrps16 PE=1 SV=1	-1.7	0.0284908
Uqcrh	Cytochrome b-c1 complex subunit 6, mitochondrial OS=Mus musculus OX=10090 GN=Uqcrh PE=1 SV=2	-2.32	0.0286815
Srsf3	MCG21131, isoform CRA_a OS=Mus musculus OX=10090 GN=Srsf3 PE=2 SV=1	3.42	0.0286815
Ruvbl1	RuvB-like helicase OS=Mus musculus OX=10090 GN=Ruvbl1 PE=1 SV=1	-0.66	0.0292226
Emc10	ER membrane protein complex subunit 10 OS=Mus musculus OX=10090 GN=Emc10 PE=1 SV=1	-1.14	0.0293908
Pdcd10	Programmed cell death protein 10 OS=Mus musculus OX=10090 GN=Pdcd10 PE=1 SV=1	-1.04	0.0301626
Aco2	Aconitate hydratase, mitochondrial OS=Mus musculus OX=10090 GN=Aco2 PE=1 SV=1	-0.73	0.0301674
Sdhb	Succinate dehydrogenase [ubiquinone] iron-sulfur subunit, mitochondrial OS=Mus musculus OX=10090 GN=Sdhb PE=1 SV=1	-1.62	0.0303804
Stoml2	Stomatin-like protein 2, mitochondrial OS=Mus musculus OX=10090 GN=Stoml2 PE=1 SV=1	-1.07	0.0304098
Myef2	Uncharacterized protein OS=Mus musculus OX=10090 PE=2 SV=1	1.9	0.0306407
Chchd3	MICOS complex subunit Mic19 OS=Mus musculus OX=10090 GN=Chchd3 PE=1 SV=1	-0.74	0.031108
Letm1	Mitochondrial proton/calcium exchanger protein OS=Mus musculus OX=10090 GN=Letm1 PE=1 SV=1	-1.32	0.0312457
Timm9	Mitochondrial import inner membrane translocase subunit Tim9 OS=Mus musculus OX=10090 GN=Timm9 PE=1 SV=1	-0.58	0.0314709
Ncln	Nicalin OS=Mus musculus OX=10090 GN=Ncln PE=1 SV=2	-0.58	0.0320634
Lap3	Cytosol aminopeptidase OS=Mus musculus OX=10090 GN=Lap3 PE=1 SV=3	-0.68	0.0321018
Mrps34	28S ribosomal protein S34, mitochondrial OS=Mus musculus OX=10090 GN=Mrps34 PE=1 SV=1	-1.25	0.0322159
Pcolce	Procollagen C-endopeptidase enhancer protein OS=Mus musculus OX=10090 GN=Pcolce PE=1 SV=1	-1.21	0.0323714
Mrpl2	39S ribosomal protein L2, mitochondrial OS=Mus musculus OX=10090 GN=Mrpl2 PE=1 SV=1	-1.13	0.0323892
Matr3	MCG121979, isoform CRA_c (Fragment) OS=Mus musculus OX=10090 GN=Matr3 PE=2 SV=1	1.07	0.0330906
Grpel1	GrpE protein homolog 1, mitochondrial OS=Mus musculus OX=10090 GN=Grpel1 PE=1 SV=1	-0.89	0.0334572
Tagln2	Transgelin-2 OS=Mus musculus OX=10090 GN=Tagln2 PE=1 SV=4	-1.04	0.0334585
Elavl1	ELAV-like protein (Fragment) OS=Mus musculus OX=10090 GN=Elavl1 PE=2 SV=1	0.6	0.0337754
Rpl22l1	MCG16976, isoform CRA_c OS=Mus musculus OX=10090 GN=Rpl22l1 PE=2 SV=1	-0.53	0.0338274
Cdc42bpb	Serine/threonine-protein kinase MRCK beta OS=Mus musculus OX=10090 GN=Cdc42bpb PE=1 SV=2	-0.36	0.033944
Fkbp11	Peptidyl-prolyl cis-trans isomerase FKBP11 OS=Mus musculus OX=10090 GN=Fkbp11 PE=1 SV=1	-1.65	0.0339729
Prdm16	PR domain zinc finger protein 16 OS=Mus musculus OX=10090 GN=Prdm16 PE=1 SV=1	-0.83	0.0345696
Dbnl	Drebrin-like protein OS=Mus musculus OX=10090 GN=Dbnl PE=1 SV=2	-1.67	0.0346508
Hint1	Histidine triad nucleotide-binding protein 1 OS=Mus musculus OX=10090 GN=Hint1 PE=1 SV=3	-0.52	0.0348639
Ncl	Uncharacterized protein OS=Mus musculus OX=10090 GN=Ncl PE=2 SV=1	0.34	0.034884
Taco1	Translational activator of cytochrome c oxidase 1 OS=Mus musculus OX=10090 GN=Taco1 PE=1 SV=1	-1.1	0.034884
Mrps17	28S ribosomal protein S17, mitochondrial OS=Mus musculus OX=10090 GN=Mrps17 PE=1 SV=1	-1.47	0.034884
Fubp3	Far upstream element (FUSE)-binding protein 3 OS=Mus musculus OX=10090 GN=Fubp3 PE=1 SV=1	0.85	0.034901
Pdlim5	ENH isoform 1d OS=Mus musculus OX=10090 GN=Pdlim5 PE=1 SV=1	-0.93	0.034901
Rab9	RAB9, member RAS oncogene family (Fragment) OS=Mus musculus OX=10090 GN=Rab9 PE=1 SV=1	-1.14	0.034901
Flnb	Filamin-B OS=Mus musculus OX=10090 GN=Flnb PE=1 SV=3	0.77	0.0349515
Acadm	Medium-chain specific acyl-CoA dehydrogenase, mitochondrial OS=Mus musculus OX=10090 GN=Acadm PE=1 SV=1	-1.16	0.0360343
Mrps23	28S ribosomal protein S23, mitochondrial OS=Mus musculus OX=10090 GN=Mrps23 PE=1 SV=1	-1.17	0.0368252
Mif	Macrophage migration inhibitory factor OS=Mus musculus OX=10090 GN=Mif PE=1 SV=2	-1.43	0.0368252
Ddx21	DEAD (Asp-Glu-Ala-Asp) box polypeptide 21 OS=Mus musculus OX=10090 GN=Ddx21 PE=2 SV=1	-1.54	0.0369095
Got2	Aspartate aminotransferase, mitochondrial OS=Mus musculus OX=10090 GN=Got2 PE=1 SV=1	-0.53	0.0381258
Hnrnpa3	Heterogeneous nuclear ribonucleoprotein A3 OS=Mus musculus OX=10090 GN=Hnrnpa3 PE=2 SV=1	2.06	0.0381258
Itgb1	Integrin beta-1 OS=Mus musculus OX=10090 GN=Itgb1 PE=1 SV=1	-0.94	0.0383332
Chmp4b	Charged multivesicular body protein 4b OS=Mus musculus OX=10090 GN=Chmp4b PE=1 SV=2	-1.37	0.0387987
	Glutaminase kidney isoform, mitochondrial (Fragment) OS=Mus musculus OX=10090 GN=Gls PE=1 SV=1	-0.65	0.0387987
	Mitochondrial fission regulator 1-like OS=Mus musculus OX=10090 GN=Mtfr1l PE=1 SV=1	1.13	0.0387987
Rpl27; LOC108167922	60S ribosomal protein L27 OS=Mus musculus OX=10090 GN=Rpl27 PE=1 SV=2	0.68	0.0389738
Tor1aip1	Torsin-1A-interacting protein 1 OS=Mus musculus OX=10090 GN=Tor1aip1 PE=1 SV=3	-1.07	0.0390577
Hcfc1	Host cell factor 1 OS=Mus musculus OX=10090 GN=Hcfc1 PE=1 SV=2	0.93	0.0400659
Cdkn1b	Cdkn1b protein OS=Mus musculus OX=10090 GN=Cdkn1b PE=2 SV=1	0.61	0.0408428
Atp5f1	Uncharacterized protein OS=Mus musculus OX=10090 GN=Atp5f1 PE=2 SV=1	-1.92	0.0409795
Rpl5	Uncharacterized protein (Fragment) OS=Mus musculus OX=10090 GN=Rpl5 PE=2 SV=1	1.72	0.0419079
	V-type proton ATPase subunit E 1 (Fragment) OS=Mus musculus OX=10090 GN=Atp6v1e1 PE=1 SV=1	-1.43	0.0420248
Timm8b	Mitochondrial import inner membrane translocase subunit Tim8 B OS=Mus musculus OX=10090 GN=Timm8b PE=1 SV=1	0.49	0.0424024
Acly	ATP-citrate synthase OS=Mus musculus OX=10090 GN=Acly PE=1 SV=1	-0.81	0.0430137
Slirp	RIKEN cDNA 1810035L17, isoform CRA_a OS=Mus musculus OX=10090 GN=Slirp PE=2 SV=1	-1.69	0.0431192
Rps16-ps2	Rps16 protein (Fragment) OS=Mus musculus OX=10090 GN=Rps16 PE=2 SV=1	-0.57	0.0432482
Cttn	Src substrate cortactin OS=Mus musculus OX=10090 GN=Cttn PE=1 SV=2	-1.29	0.0435925
Uba52; Gm11808	MCG23116, isoform CRA_a OS=Mus musculus OX=10090 GN=Uba52 PE=2 SV=1	-0.24	0.0436197
Rpl6	60S ribosomal protein L6 OS=Mus musculus OX=10090 GN=Rpl6 PE=1 SV=3	0.41	0.0436692
Prdx1	Peroxiredoxin-1 OS=Mus musculus OX=10090 GN=Prdx1 PE=1 SV=1	-0.84	0.0438105
Pls3	Uncharacterized protein OS=Mus musculus OX=10090 GN=Pls3 PE=2 SV=1	-1.39	0.0438105
Ptma	Uncharacterized protein (Fragment) OS=Mus musculus OX=10090 GN=Ptma PE=2 SV=1	1.21	0.0438409
Cct5	T-complex protein 1 subunit epsilon OS=Mus musculus OX=10090 GN=Cct5 PE=1 SV=1	-0.28	0.0441398
Rab7	MCG130610 OS=Mus musculus OX=10090 GN=Rab7 PE=1 SV=1	-0.8	0.0442798
Ppa2	Inorganic pyrophosphatase 2, mitochondrial OS=Mus musculus OX=10090 GN=Ppa2 PE=1 SV=1	-0.99	0.0447294
Timm13	Mitochondrial import inner membrane translocase subunit Tim13 OS=Mus musculus OX=10090 GN=Timm13 PE=1 SV=1	1.31	0.0447646
Hist1h1c	Histone cluster 1, H1c OS=Mus musculus OX=10090 GN=Hist1h1c PE=1 SV=1	5.3	0.0450054
Hspa5	Endoplasmic reticulum chaperone BiP OS=Mus musculus OX=10090 GN=Hspa5 PE=1 SV=3	0.39	0.0452381
Rac1	Uncharacterized protein OS=Mus musculus OX=10090 GN=Rac1 PE=2 SV=1	-0.75	0.0452381
Hp1bp3	Heterochromatin protein 1-binding protein 3 OS=Mus musculus OX=10090 GN=Hp1bp3 PE=1 SV=1	1.14	0.0454434
Tmem63a	CSC1-like protein 1 OS=Mus musculus OX=10090 GN=Tmem63a PE=1 SV=1	-1.46	0.0454434
Sbds	Ribosome maturation protein SBDS OS=Mus musculus OX=10090 GN=Sbds PE=1 SV=4	-1.81	0.0468622
	NADH dehydrogenase [ubiquinone] flavoprotein 2, mitochondrial (Fragment) OS=Mus musculus OX=10090 GN=Ndufv2 PE=1 SV=1	-1.11	0.0485305
Csrp2	Smooth muscle LIM protein OS=Mus musculus OX=10090 GN=Csrp2 PE=2 SV=1	0.67	0.0485305
Sh3bgrl3	SH3 domain-binding glutamic acid-rich-like protein 3 OS=Mus musculus OX=10090 GN=Sh3bgrl3 PE=1 SV=1	-0.76	0.0489544
Ogdh	2-oxoglutarate dehydrogenase, mitochondrial OS=Mus musculus OX=10090 GN=Ogdh PE=1 SV=3	-1.02	0.0492961
Rps21	40S ribosomal protein S21 OS=Mus musculus OX=10090 GN=Rps21 PE=1 SV=1	0.81	0.0495491
Psme1	Proteasome activator complex subunit 1 OS=Mus musculus OX=10090 GN=Psme1 PE=1 SV=2	0.64	0.0503073
Sfpq	Splicing factor, proline- and glutamine-rich OS=Mus musculus OX=10090 GN=Sfpq PE=1 SV=1	1.36	0.0506439
Sco1	Protein SCO1 homolog, mitochondrial OS=Mus musculus OX=10090 GN=Sco1 PE=1 SV=1	0.88	0.0511076
Plekho2	Pleckstrin homology domain-containing family O member 2 OS=Mus musculus OX=10090 GN=Plekho2 PE=1 SV=1	-3.19	0.0512306
	MCG7038, isoform CRA_a OS=Mus musculus OX=10090 GN=Spcs2 PE=1 SV=1	-0.84	0.0526956
Ywhaq; LOC102634437; Gm11226; Ywhaq-ps3; Cdk5rap2	MCG126220 OS=Mus musculus OX=10090 GN=Ywhaq PE=2 SV=1	-0.78	0.0528814
Myl12a	Uncharacterized protein OS=Mus musculus OX=10090 GN=Myl12a PE=2 SV=1	1.11	0.0528814
Capza1	F-actin-capping protein subunit alpha-1 OS=Mus musculus OX=10090 GN=Capza1 PE=1 SV=4	-1.12	0.0528814
Igf2bp1	Insulin-like growth factor 2 mRNA binding protein 1 dN CRDBP-2 OS=Mus musculus OX=10090 GN=Igf2bp1 PE=2 SV=1	0.42	0.0539639
Vdac1	Voltage-dependent anion-selective channel protein 1 OS=Mus musculus OX=10090 GN=Vdac1 PE=1 SV=3	-1.17	0.0539801
Hadh	Hydroxyacyl-coenzyme A dehydrogenase, mitochondrial OS=Mus musculus OX=10090 GN=Hadh PE=1 SV=2	-1.19	0.0539801
Eno3	Eno3 protein OS=Mus musculus OX=10090 GN=Eno3 PE=2 SV=1	-1.09	0.0539801
Rtn3	Reticulon-3 OS=Mus musculus OX=10090 GN=Rtn3 PE=1 SV=2	0.34	0.0541619
Rpl30; Rpl30-ps8; Gm12191	MCG20799 OS=Mus musculus OX=10090 GN=Rpl30 PE=1 SV=1	-0.37	0.0546025
C4a	Slp protein (Fragment) OS=Mus musculus OX=10090 GN=Slp PE=4 SV=1	3.46	0.0548889
	Ribosomal protein OS=Mus musculus OX=10090 GN=Rpl10a PE=1 SV=1	0.43	0.0557451
D17Wsu104e; Mydgf	Myeloid-derived growth factor OS=Mus musculus OX=10090 GN=Mydgf PE=1 SV=1	1.49	0.0569142
Cox4i1	Cytochrome c oxidase subunit 4 isoform 1, mitochondrial OS=Mus musculus OX=10090 GN=Cox4i1 PE=1 SV=2	-0.89	0.0573072
Cenpj	Uncharacterized protein (Fragment) OS=Mus musculus OX=10090 GN=Cenpj PE=2 SV=1	-2.55	0.0573351
Rpl5	MCG13589 OS=Mus musculus OX=10090 GN=Rpl5 PE=1 SV=1	0.48	0.0580249
Arpc4	Actin-related protein 2/3 complex subunit 4 OS=Mus musculus OX=10090 GN=Arpc4 PE=1 SV=3	-0.95	0.0580249
Mrpl33	39S ribosomal protein L33, mitochondrial OS=Mus musculus OX=10090 GN=Mrpl33 PE=1 SV=1	-0.55	0.0580249
Ttc22	Tetratricopeptide repeat domain 22 OS=Mus musculus OX=10090 GN=Ttc22 PE=2 SV=1	1.07	0.0584277
Cox7a2	Cytochrome c oxidase subunit 7A2, mitochondrial OS=Mus musculus OX=10090 GN=Cox7a2 PE=1 SV=2	-1.4	0.0604316
Pabpc1	Polyadenylate-binding protein 1 OS=Mus musculus OX=10090 GN=Pabpc1 PE=1 SV=2	0.77	0.0610057
Acaa2	Uncharacterized protein OS=Mus musculus OX=10090 GN=Acaa2 PE=2 SV=1	-0.68	0.0612097
Khdrbs1	KH domain-containing, RNA-binding, signal transduction-associated protein 1 OS=Mus musculus OX=10090 GN=Khdrbs1 PE=1 SV=2	2.33	0.0618097
	TAR DNA-binding protein 43 (Fragment) OS=Mus musculus OX=10090 GN=Tardbp PE=1 SV=1	-1.68	0.0631461
Uqcrc1	Uncharacterized protein OS=Mus musculus OX=10090 GN=Uqcrc1 PE=2 SV=1	-0.71	0.0638016
Acadsb	Acyl-Coenzyme A dehydrogenase, short/branched chain OS=Mus musculus OX=10090 GN=Acadsb PE=2 SV=1	-1.04	0.0638511
Col6a1	Col6a1 protein (Fragment) OS=Mus musculus OX=10090 GN=Col6a1 PE=2 SV=1	-0.88	0.063977
Rpl32; Rpl32p	60S ribosomal protein L32 OS=Mus musculus OX=10090 GN=Rpl32 PE=1 SV=2	-1.12	0.0652139
Tmod2	Tropomodulin-2 OS=Mus musculus OX=10090 GN=Tmod2 PE=1 SV=2	-6.64	0.0653843
	NADH dehydrogenase [ubiquinone] 1 alpha subcomplex subunit 12 OS=Mus musculus OX=10090 GN=Ndufa12 PE=1 SV=2	-1.02	0.065422
Ubxn4	UBX domain containing 2, isoform CRA_a OS=Mus musculus OX=10090 GN=Ubxn4 PE=1 SV=1	0.86	0.0658005
	Hsc70-interacting protein OS=Mus musculus OX=10090 GN=St13 PE=1 SV=1	-0.56	0.0669011
Myh10	MKIAA3005 protein (Fragment) OS=Mus musculus OX=10090 GN=Myh10 PE=2 SV=1	-0.35	0.0679954
Impdh2	Inosine-5'-monophosphate dehydrogenase OS=Mus musculus OX=10090 GN=Impdh2 PE=2 SV=1	-0.51	0.0680151
Maoa	Amine oxidase (Fragment) OS=Mus musculus OX=10090 GN=Maoa PE=2 SV=1	-0.77	0.0683927
Lima1	Uncharacterized protein OS=Mus musculus OX=10090 GN=Lima1 PE=2 SV=1	0.79	0.0686846
Lrpap1	Low density lipoprotein receptor-related protein associated protein 1 OS=Mus musculus OX=10090 GN=Lrpap1 PE=1 SV=1	0.53	0.069734
Mia3	Transport and Golgi organization protein 1 homolog OS=Mus musculus OX=10090 GN=Mia3 PE=1 SV=2	-0.94	0.0709885
Btf3	Transcription factor BTF3 OS=Mus musculus OX=10090 GN=Btf3 PE=2 SV=1	0.87	0.0731681
Mthfd2l	Probable bifunctional methylenetetrahydrofolate dehydrogenase/cyclohydrolase 2 OS=Mus musculus OX=10090 GN=Mthfd2l PE=3 SV=1	-0.57	0.0744035
Sdf2l1	Stromal cell-derived factor 2-like protein 1 OS=Mus musculus OX=10090 GN=Sdf2l1 PE=1 SV=2	0.7	0.0747038
Iqgap1	Ras GTPase-activating-like protein IQGAP1 OS=Mus musculus OX=10090 GN=Iqgap1 PE=1 SV=2	-0.86	0.0764924
	Heat shock protein 105 kDa OS=Mus musculus OX=10090 GN=Hsph1 PE=1 SV=1	-1.18	0.0777815
Acp2	Lysosomal acid phosphatase (Fragment) OS=Mus musculus OX=10090 GN=Acp2 PE=1 SV=1	-0.84	0.0792988
Cox5b	Cytochrome c oxidase subunit 5B, mitochondrial OS=Mus musculus OX=10090 GN=Cox5b PE=1 SV=1	-1.51	0.0796879
Rplp0	60S acidic ribosomal protein P0 OS=Mus musculus OX=10090 GN=Rplp0 PE=2 SV=1	-0.71	0.0797683
Cst3	Cystatin (Fragment) OS=Mus musculus OX=10090 GN=Cst3 PE=1 SV=1	-1.71	0.0801281
Mrps7	28S ribosomal protein S7, mitochondrial OS=Mus musculus OX=10090 GN=Mrps7 PE=1 SV=1	-0.97	0.0808953
Pam16	Mitochondrial import inner membrane translocase subunit TIM16 OS=Mus musculus OX=10090 GN=Pam16 PE=1 SV=1	-1.36	0.0821378
Flnc	Filamin-C OS=Mus musculus OX=10090 GN=Flnc PE=1 SV=3	0.58	0.0823403
Nono	Uncharacterized protein OS=Mus musculus OX=10090 GN=Nono PE=2 SV=1	1.12	0.0838179
Pabpc4	Polyadenylate-binding protein OS=Mus musculus OX=10090 GN=Pabpc4 PE=2 SV=1	-0.76	0.0839546
Cox6c	Cytochrome c oxidase subunit 6C OS=Mus musculus OX=10090 GN=Cox6c PE=1 SV=3	-1.07	0.0841043
	ATP synthase, H+-transporting, mitochondrial F0 complex, subunit F2 OS=Mus musculus OX=10090 GN=Atp5j2 PE=1 SV=1	-0.97	0.0858252
Hmgb3	High mobility group protein B3 (Fragment) OS=Mus musculus OX=10090 GN=Hmgb3 PE=1 SV=1	1.05	0.0858306
Mrps33	MCG4664, isoform CRA_b OS=Mus musculus OX=10090 GN=Mrps33 PE=1 SV=1	-1.02	0.0864272
Mrpl1	39S ribosomal protein L1, mitochondrial OS=Mus musculus OX=10090 GN=Mrpl1 PE=1 SV=2	-0.96	0.0864272
LOC102631912	NADH dehydrogenase [ubiquinone] 1 beta subcomplex subunit 1 OS=Mus musculus OX=10090 GN=Ndufb1 PE=1 SV=1	0.71	0.086972
Map4; Mtap4	Microtubule-associated protein 4 OS=Mus musculus OX=10090 GN=Map4 PE=1 SV=3	0.42	0.0875076
Rpl18a	60S ribosomal protein L18a OS=Mus musculus OX=10090 GN=Rpl18a PE=1 SV=1	-1.17	0.0875076
Lrrc59	Leucine-rich repeat-containing protein 59 OS=Mus musculus OX=10090 GN=Lrrc59 PE=1 SV=1	0.44	0.0875661
D10Wsu52e; Rtcb	tRNA-splicing ligase RtcB homolog OS=Mus musculus OX=10090 GN=Rtcb PE=1 SV=1	1.04	0.0875661
Tpd52l2	Tumor protein D54 OS=Mus musculus OX=10090 GN=Tpd52l2 PE=1 SV=1	1.01	0.0875661
Tubb4b	Tubulin beta-4B chain OS=Mus musculus OX=10090 GN=Tubb4b PE=1 SV=1	-0.87	0.0878307
D10Jhu81e; LOC100046684; LOC102641949	Glutamine amidotransferase-like class 1 domain-containing protein 3A, mitochondrial OS=Mus musculus OX=10090 GN=Gatd3a PE=1 SV=1	-0.35	0.0887772
Hsp90aa1	Heat shock protein HSP 90-alpha OS=Mus musculus OX=10090 GN=Hsp90aa1 PE=1 SV=4	0.53	0.0894229
Nop2	Probable 28S rRNA (cytosine-C(5))-methyltransferase OS=Mus musculus OX=10090 GN=Nop2 PE=1 SV=1	2.61	0.0897713
Psma6	Proteasome subunit alpha type-6 OS=Mus musculus OX=10090 GN=Psma6 PE=1 SV=1	1.05	0.0935069
Ppib	Peptidyl-prolyl cis-trans isomerase B OS=Mus musculus OX=10090 GN=Ppib PE=1 SV=2	-0.46	0.0941144
Atp6v1a	V-type proton ATPase catalytic subunit A OS=Mus musculus OX=10090 GN=Atp6v1a PE=1 SV=2	-0.73	0.0941144
Pdcd6ip	Pdcd6ip protein OS=Mus musculus OX=10090 GN=Pdcd6ip PE=2 SV=1	0.67	0.0942971
Mogs	Mannosyl-oligosaccharide glucosidase OS=Mus musculus OX=10090 GN=Mogs PE=1 SV=1	0.51	0.0956871
Ehd2	EH domain-containing protein 2 OS=Mus musculus OX=10090 GN=Ehd2 PE=1 SV=1	0.58	0.0958373
Lgals1	Galectin-1 OS=Mus musculus OX=10090 GN=Lgals1 PE=1 SV=3	-0.71	0.0958373
Akr1a1	Aldo-keto reductase family 1, member A4 (Aldehyde reductase) OS=Mus musculus OX=10090 GN=Akr1a1 PE=2 SV=1	-0.64	0.0958373
Cdc42	Cell division control protein 42 homolog OS=Mus musculus OX=10090 GN=Cdc42 PE=1 SV=2	-1.93	0.0961608
Ganab	Alpha glucosidase 2 alpha neutral subunit OS=Mus musculus OX=10090 GN=Ganab PE=2 SV=1	0.53	0.0975223
Cbr2	Carbonyl reductase [NADPH] 2 OS=Mus musculus OX=10090 GN=Cbr2 PE=1 SV=1	-0.76	0.0996431
Decr1	2,4-dienoyl-CoA reductase, mitochondrial OS=Mus musculus OX=10090 GN=Decr1 PE=1 SV=1	-0.57	0.100384
Hnrnpr	Uncharacterized protein (Fragment) OS=Mus musculus OX=10090 GN=Hnrnpr PE=2 SV=1	0.52	0.102237
	PDZ and LIM domain protein 1 (Fragment) OS=Mus musculus OX=10090 GN=Pdlim1 PE=1 SV=1	-0.53	0.102723
Mrpl41	39S ribosomal protein L41, mitochondrial OS=Mus musculus OX=10090 GN=Mrpl41 PE=1 SV=1	-0.71	0.103411
2002-09-01	Septin-2 OS=Mus musculus OX=10090 GN=Sept2 PE=1 SV=2	0.82	0.103706
Ndufa7	NADH dehydrogenase [ubiquinone] 1 alpha subcomplex subunit 7 OS=Mus musculus OX=10090 GN=Ndufa7 PE=1 SV=3	-0.6	0.10391
Gm3244; Ndufb4; Gm3873	NADH dehydrogenase [ubiquinone] 1 beta subcomplex subunit 4 OS=Mus musculus OX=10090 GN=Ndufb4 PE=1 SV=3	-0.53	0.103959
Sfxn3	Sideroflexin-3 OS=Mus musculus OX=10090 GN=Sfxn3 PE=1 SV=1	0.63	0.104301
Hdgf	Hepatoma-derived growth factor OS=Mus musculus OX=10090 GN=Hdgf PE=1 SV=2	1.54	0.106606
Srprb	Signal recognition particle receptor subunit beta OS=Mus musculus OX=10090 GN=Srprb PE=1 SV=1	-1.2	0.109019
Sec63	Sec63 protein (Fragment) OS=Mus musculus OX=10090 GN=Sec63 PE=2 SV=1	-0.49	0.109152
Hnrnpf	Heterogeneous nuclear ribonucleoprotein F OS=Mus musculus OX=10090 GN=Hnrnpf PE=1 SV=3	-2.04	0.110069
Gstp2	Glutathione S-transferase P 2 OS=Mus musculus OX=10090 GN=Gstp2 PE=1 SV=2	1.28	0.110438
Cct6a	Chaperonin containing Tcp1, subunit 6a (Zeta) OS=Mus musculus OX=10090 GN=Cct6a PE=2 SV=1	-0.29	0.11077
Prdx6	Peroxiredoxin-6 OS=Mus musculus OX=10090 GN=Prdx6 PE=1 SV=1	-0.74	0.111699
Fam98b	Protein FAM98B OS=Mus musculus OX=10090 GN=Fam98b PE=1 SV=1	-1.12	0.112477
Phgdh	D-3-phosphoglycerate dehydrogenase OS=Mus musculus OX=10090 GN=Phgdh PE=1 SV=3	-0.54	0.11302
Ppia	Peptidyl-prolyl cis-trans isomerase OS=Mus musculus OX=10090 GN=Ppia PE=2 SV=1	0.59	0.11322
	40S ribosomal protein S7 OS=Mus musculus OX=10090 GN=Gm9493 PE=3 SV=1	-0.55	0.11322
Marcksl1	MARCKS-related protein OS=Mus musculus OX=10090 GN=Marcksl1 PE=1 SV=2	-2.8	0.11322
Gm4737	Adenosylhomocysteinase OS=Mus musculus OX=10090 PE=2 SV=1	-3.03	0.11322
Ik	Protein Red OS=Mus musculus OX=10090 GN=Ik PE=1 SV=2	0.66	0.116903
	Nucleolar and coiled-body phosphoprotein 1 OS=Mus musculus OX=10090 GN=Nolc1 PE=1 SV=1	2.17	0.117304
Rps6-ps4; Rps6; LOC105244208	40S ribosomal protein S6 OS=Mus musculus OX=10090 GN=Rps6 PE=1 SV=1	-0.61	0.118015
Mrps35	28S ribosomal protein S35, mitochondrial OS=Mus musculus OX=10090 GN=Mrps35 PE=1 SV=2	-1.25	0.118159
Rpl8	60S ribosomal protein L8 OS=Mus musculus OX=10090 GN=Rpl8 PE=1 SV=2	0.17	0.119385
Rps28	40S ribosomal protein S28 OS=Mus musculus OX=10090 GN=Rps28 PE=1 SV=1	0.82	0.121861
Akap2	MKIAA0920 protein (Fragment) OS=Mus musculus OX=10090 GN=mKIAA0920 PE=2 SV=1	0.79	0.121861
Rpl12	Uncharacterized protein OS=Mus musculus OX=10090 GN=Rpl12 PE=2 SV=1	0.22	0.122691
Dag1	Uncharacterized protein OS=Mus musculus OX=10090 GN=Dag1 PE=2 SV=1	-1.49	0.123729
Tpi1	Triosephosphate isomerase OS=Mus musculus OX=10090 GN=Tpi1 PE=1 SV=4	-0.32	0.124742
Gsr	Gsr protein (Fragment) OS=Mus musculus OX=10090 GN=Gsr PE=2 SV=1	-1.58	0.124742
Mug1	Murinoglobulin-1 OS=Mus musculus OX=10090 GN=Mug1 PE=1 SV=3	4.23	0.124742
Nsfl1c	Nsfl1c protein (Fragment) OS=Mus musculus OX=10090 GN=Nsfl1c PE=2 SV=1	0.9	0.12638
	Puromycin-sensitive aminopeptidase OS=Mus musculus OX=10090 GN=Npepps PE=1 SV=1	0.3	0.126671
Tmed9	Transmembrane emp24 domain-containing protein 9 OS=Mus musculus OX=10090 GN=Tmed9 PE=1 SV=2	-0.83	0.127257
Chmp2a	Charged multivesicular body protein 2a OS=Mus musculus OX=10090 GN=Chmp2a PE=1 SV=1	-1.92	0.130227
Tpm2	Uncharacterized protein OS=Mus musculus OX=10090 GN=Tpm2 PE=2 SV=1	0.79	0.130762
Chchd6	MICOS complex subunit Mic25 OS=Mus musculus OX=10090 GN=Chchd6 PE=1 SV=2	-0.67	0.130762
Stmn2	Uncharacterized protein OS=Mus musculus OX=10090 GN=Stmn2 PE=2 SV=1	-0.69	0.13413
Plbd2	Putative phospholipase B-like 2 OS=Mus musculus OX=10090 GN=Plbd2 PE=1 SV=2	-1.49	0.134368
Lamc1	Laminin subunit gamma-1 OS=Mus musculus OX=10090 GN=Lamc1 PE=1 SV=1	1.47	0.134742
Pgd	6-phosphogluconate dehydrogenase, decarboxylating OS=Mus musculus OX=10090 GN=Pgd PE=1 SV=3	0.75	0.135073
Anxa6	Annexin A6 OS=Mus musculus OX=10090 GN=Anxa6 PE=1 SV=3	-0.7	0.136315
Nme1	Nucleoside diphosphate kinase (Fragment) OS=Mus musculus OX=10090 GN=Nme1 PE=1 SV=1	1.05	0.136634
Mrps21	MCG16762, isoform CRA_a OS=Mus musculus OX=10090 GN=Mrps21 PE=1 SV=1	-0.74	0.137683
Mrpl46	39S ribosomal protein L46, mitochondrial OS=Mus musculus OX=10090 GN=Mrpl46 PE=1 SV=1	-1.47	0.13966
Rpl3	Uncharacterized protein OS=Mus musculus OX=10090 GN=Rpl3 PE=2 SV=1	-1.16	0.140403
Tmod3	Tropomodulin-3 OS=Mus musculus OX=10090 GN=Tmod3 PE=1 SV=1	-0.71	0.14063
Ifitm3	Interferon-induced transmembrane protein 3 OS=Mus musculus OX=10090 GN=Ifitm3 PE=1 SV=1	-1.02	0.144612
Fh1	Fumarate hydratase, mitochondrial OS=Mus musculus OX=10090 GN=Fh PE=1 SV=3	-1.22	0.146306
H2-Ke6	Estradiol 17-beta-dehydrogenase 8 OS=Mus musculus OX=10090 GN=Hsd17b8 PE=1 SV=2	-0.46	0.146602
Pcyt1a	Choline-phosphate cytidylyltransferase A OS=Mus musculus OX=10090 GN=Pcyt1a PE=1 SV=1	-0.56	0.146952
Gnb2l1; Rack1	Receptor of activated protein C kinase 1 OS=Mus musculus OX=10090 GN=Rack1 PE=1 SV=3	-0.52	0.147703
Gm9392	Rap1A-retro1 OS=Mus musculus OX=10090 GN=Gm9392 PE=2 SV=1	-1.37	0.148189
Rpl13	60S ribosomal protein L13 OS=Mus musculus OX=10090 GN=Rpl13 PE=1 SV=3	-0.2	0.14871
Igf2bp2	Insulin-like growth factor 2 mRNA-binding protein 2 OS=Mus musculus OX=10090 GN=Igf2bp2 PE=1 SV=1	-1.75	0.15304
Timm44	Mitochondrial import inner membrane translocase subunit TIM44 OS=Mus musculus OX=10090 GN=Timm44 PE=1 SV=2	-2.06	0.154115
Ociad1	OCIA domain-containing protein 1 OS=Mus musculus OX=10090 GN=Ociad1 PE=1 SV=1	0.98	0.154982
Ndufb10	NADH dehydrogenase [ubiquinone] 1 beta subcomplex subunit 10 OS=Mus musculus OX=10090 GN=Ndufb10 PE=1 SV=3	-1.84	0.155245
Pip5k1b	Phosphatidylinositol 4-phosphate 5-kinase type-1 beta OS=Mus musculus OX=10090 GN=Pip5k1b PE=1 SV=1	1.57	0.155292
Ehd1	Uncharacterized protein OS=Mus musculus OX=10090 GN=Ehd1 PE=2 SV=1	0.92	0.157882
Gm6377	Predicted gene 6377 OS=Mus musculus OX=10090 GN=Gm6377 PE=2 SV=1	0.83	0.158156
Cycs; Gm10053	Cytochrome c, somatic OS=Mus musculus OX=10090 GN=Cycs PE=1 SV=2	-0.49	0.158229
	Predicted gene 20431 OS=Mus musculus OX=10090 GN=Gm20431 PE=4 SV=1	-0.39	0.158229
Atp6v1g1	V-type proton ATPase subunit G OS=Mus musculus OX=10090 GN=Atp6v1g1 PE=1 SV=1	-1.84	0.1593
Mrps36	28S ribosomal protein S36, mitochondrial OS=Mus musculus OX=10090 GN=Mrps36 PE=1 SV=1	-0.81	0.159498
	S-adenosylmethionine synthase OS=Mus musculus OX=10090 GN=Mat2a PE=1 SV=1	0.82	0.159689
Ddost	Dolichyl-diphosphooligosaccharide--protein glycosyltransferase 48 kDa subunit OS=Mus musculus OX=10090 GN=Ddost PE=1 SV=2	-0.86	0.160357
Epb4.1l2; Epb41l2	Band 4.1-like protein 2 OS=Mus musculus OX=10090 GN=Epb41l2 PE=1 SV=2	-0.34	0.163256
Ppm1g	Protein phosphatase 1G OS=Mus musculus OX=10090 GN=Ppm1g PE=1 SV=3	0.81	0.163717
Hnrnph1	Heterogeneous nuclear ribonucleoprotein H OS=Mus musculus OX=10090 GN=Hnrnph1 PE=1 SV=1	-1.03	0.165126
	SPARC OS=Mus musculus OX=10090 GN=Sparc PE=1 SV=1	-0.48	0.165126
Ndufa10	NADH dehydrogenase [ubiquinone] 1 alpha subcomplex subunit 10, mitochondrial OS=Mus musculus OX=10090 GN=Ndufa10 PE=1 SV=1	-0.73	0.167854
Nme2	Nucleoside diphosphate kinase B OS=Mus musculus OX=10090 GN=Nme2 PE=1 SV=1	0.41	0.16819
Atp6v1h	V-type proton ATPase subunit H OS=Mus musculus OX=10090 GN=Atp6v1h PE=1 SV=1	-0.52	0.16819
Sec31a	Protein transport protein Sec31A OS=Mus musculus OX=10090 GN=Sec31a PE=1 SV=2	-0.54	0.171358
Fkbp10	Peptidyl-prolyl cis-trans isomerase FKBP10 OS=Mus musculus OX=10090 GN=Fkbp10 PE=1 SV=2	0.81	0.173455
Itga6	Uncharacterized protein (Fragment) OS=Mus musculus OX=10090 GN=Itga6 PE=2 SV=1	0.76	0.17369
Snx3	Uncharacterized protein (Fragment) OS=Mus musculus OX=10090 GN=Snx3 PE=2 SV=1	-0.42	0.174773
Bckdk	Uncharacterized protein OS=Mus musculus OX=10090 GN=Bckdk PE=2 SV=1	-2.58	0.174889
Prdx3	Thioredoxin-dependent peroxide reductase, mitochondrial OS=Mus musculus OX=10090 GN=Prdx3 PE=1 SV=1	-0.46	0.177236
Emc2	ER membrane protein complex subunit 2 OS=Mus musculus OX=10090 GN=Emc2 PE=1 SV=1	-0.74	0.177838
Txndc12	Thioredoxin domain-containing protein 12 OS=Mus musculus OX=10090 GN=Txndc12 PE=1 SV=1	0.97	0.179165
Abi1	Abl interactor 1 OS=Mus musculus OX=10090 GN=Abi1 PE=1 SV=3	-0.68	0.179257
Pebp1	MCG7941, isoform CRA_f OS=Mus musculus OX=10090 GN=Pebp1 PE=1 SV=1	-0.42	0.17997
Ctsd	Uncharacterized protein OS=Mus musculus OX=10090 GN=Ctsd PE=2 SV=1	-0.61	0.17997
Eif3a	Eukaryotic translation initiation factor 3 subunit A OS=Mus musculus OX=10090 GN=Eif3a PE=1 SV=5	0.21	0.17997
Mthfd1	Uncharacterized protein (Fragment) OS=Mus musculus OX=10090 GN=Mthfd1 PE=2 SV=1	-0.9	0.180574
Slc25a11	Solute carrier family 25 (Mitochondrial carrier oxoglutarate carrier), member 11, isoform CRA_b OS=Mus musculus OX=10090 GN=Slc25a11 PE=1 SV=1	-2.84	0.18076
	Protein S100-A4 (Fragment) OS=Mus musculus OX=10090 GN=S100a4 PE=1 SV=1	-0.2	0.181254
Oat	Ornithine aminotransferase OS=Mus musculus OX=10090 GN=Oat PE=2 SV=1	0.09	0.181941
Ctsl	Uncharacterized protein (Fragment) OS=Mus musculus OX=10090 GN=Ctsl PE=2 SV=1	0.35	0.181941
Mdh1	Malate dehydrogenase, cytoplasmic OS=Mus musculus OX=10090 GN=Mdh1 PE=1 SV=3	0.17	0.181948
Timm10	Mitochondrial import inner membrane translocase subunit Tim10 OS=Mus musculus OX=10090 GN=Timm10 PE=1 SV=1	-1.36	0.187662
Eif4h	MKIAA0038 protein (Fragment) OS=Mus musculus OX=10090 GN=mKIAA0038 PE=4 SV=3	0.57	0.188314
Cct8	Uncharacterized protein OS=Mus musculus OX=10090 GN=Cct8 PE=2 SV=1	-0.24	0.18969
Rpl35a-ps4; Rpl35a; Rpl35a-ps2; Gm10243; Rpl35a-ps5; LOC100862595; Gm14279; LOC100048620	60S ribosomal protein L35a OS=Mus musculus OX=10090 GN=Rpl35a PE=1 SV=2	-0.21	0.190438
	Alpha-actinin-4 OS=Mus musculus OX=10090 GN=Actn4 PE=1 SV=1	-0.51	0.191406
P4ha1	Uncharacterized protein OS=Mus musculus OX=10090 GN=P4ha1 PE=2 SV=1	1.11	0.19196
Srsf6	Serine/arginine-rich splicing factor 6 OS=Mus musculus OX=10090 GN=Srsf6 PE=1 SV=1	-0.23	0.192131
Clta	Clathrin light chain OS=Mus musculus OX=10090 GN=Clta PE=1 SV=1	0.72	0.192398
Ak3	GTP:AMP phosphotransferase AK3, mitochondrial OS=Mus musculus OX=10090 GN=Ak3 PE=2 SV=1	-2.08	0.198099
	Elongation factor 1-delta (Fragment) OS=Mus musculus OX=10090 GN=Eef1d PE=1 SV=1	0.5	0.199175
	ATP synthase protein 8 OS=Mus musculus OX=10090 GN=ATP8 PE=3 SV=1	-0.47	0.200136
Psmc2	Uncharacterized protein OS=Mus musculus OX=10090 GN=Psmc2 PE=2 SV=1	-0.21	0.203009
Lrrc56	Leucine-rich repeat-containing protein 56 OS=Mus musculus OX=10090 GN=Lrrc56 PE=2 SV=1	-1.64	0.203754
2010107E04Rik	6.8 kDa mitochondrial proteolipid OS=Mus musculus OX=10090 GN=Mp68 PE=1 SV=1	-0.51	0.206164
	Ubiquinol-cytochrome-c reductase complex assembly factor 2 OS=Mus musculus OX=10090 GN=Uqcc2 PE=1 SV=1	-0.85	0.20693
Rpl28	Ribosomal protein L28 OS=Mus musculus OX=10090 GN=Rpl28 PE=2 SV=1	0.72	0.208994
Cox7b	Cytochrome c oxidase subunit 7B, mitochondrial OS=Mus musculus OX=10090 GN=Cox7b PE=3 SV=1	-0.32	0.209087
Rpl26; Gm15772	MCG50660, isoform CRA_a OS=Mus musculus OX=10090 GN=Rpl26 PE=1 SV=1	-0.13	0.209503
Pgam1	Phosphoglycerate mutase OS=Mus musculus OX=10090 GN=Pgam1 PE=1 SV=1	-0.97	0.209614
Cdh2	Uncharacterized protein OS=Mus musculus OX=10090 GN=Cdh2 PE=2 SV=1	-0.63	0.209759
	Transketolase (Fragment) OS=Mus musculus OX=10090 GN=Tkt PE=1 SV=1	0.41	0.210228
Ikbip	Inhibitor of nuclear factor kappa-B kinase-interacting protein OS=Mus musculus OX=10090 GN=Ikbip PE=1 SV=2	-1.8	0.211373
Aldh4a1	Delta-1-pyrroline-5-carboxylate dehydrogenase, mitochondrial OS=Mus musculus OX=10090 GN=Aldh4a1 PE=1 SV=3	-2.07	0.212033
Cox6b1	Cytochrome c oxidase subunit 6B1 OS=Mus musculus OX=10090 GN=Cox6b1 PE=1 SV=2	-0.61	0.212763
Plin4	Perilipin-4 OS=Mus musculus OX=10090 GN=Plin4 PE=1 SV=2	0.45	0.213013
Ptbp3; Rod1	Polypyrimidine tract-binding protein 3 OS=Mus musculus OX=10090 GN=Ptbp3 PE=1 SV=1	1.15	0.213702
Dpysl2	Dihydropyrimidinase-related protein 2 OS=Mus musculus OX=10090 GN=Dpysl2 PE=1 SV=2	0.6	0.218891
Copg; Copg1	Coatomer protein complex, subunit gamma OS=Mus musculus OX=10090 GN=Copg1 PE=1 SV=1	-0.11	0.220368
Rps23	Ribosomal protein S23 OS=Mus musculus OX=10090 GN=Rps23 PE=2 SV=1	-0.09	0.220536
Ndufb3	Uncharacterized protein OS=Mus musculus OX=10090 GN=Ndufb3 PE=2 SV=1	-1.17	0.22262
Chmp1a	Charged multivesicular body protein 1a OS=Mus musculus OX=10090 GN=Chmp1a PE=1 SV=1	-1.15	0.225938
	Ras-related protein Ral-A (Fragment) OS=Mus musculus OX=10090 GN=Rala PE=1 SV=1	-1.77	0.227634
Creb1	Cyclic AMP-responsive element-binding protein 1 OS=Mus musculus OX=10090 GN=Creb1 PE=1 SV=1	0.29	0.227634
	3-mercaptopyruvate sulfurtransferase OS=Mus musculus OX=10090 GN=Mpst PE=1 SV=4	-1.52	0.228107
	High mobility group protein HMG-I/HMG-Y OS=Mus musculus OX=10090 GN=Hmga1 PE=1 SV=1	1.73	0.228107
Hnrnpk	Uncharacterized protein OS=Mus musculus OX=10090 GN=Hnrnpk PE=2 SV=1	0.4	0.229248
Dhrs1	Dehydrogenase/reductase SDR family member 1 OS=Mus musculus OX=10090 GN=Dhrs1 PE=1 SV=1	-1.21	0.229704
Rpl27a	60S ribosomal protein L27a OS=Mus musculus OX=10090 GN=Rpl27a PE=1 SV=5	0.63	0.233069
Pdhx	Pyruvate dehydrogenase protein X component, mitochondrial OS=Mus musculus OX=10090 GN=Pdhx PE=1 SV=1	-1.88	0.235521
Rcn1	Reticulocalbin-1 OS=Mus musculus OX=10090 GN=Rcn1 PE=1 SV=1	0.28	0.235521
Lasp1	LIM and SH3 domain protein 1 (Fragment) OS=Mus musculus OX=10090 GN=Lasp1 PE=1 SV=1	-1.09	0.236524
Rpl35	60S ribosomal protein L35 OS=Mus musculus OX=10090 GN=Rpl35 PE=1 SV=1	-0.32	0.237945
Nfu1	NFU1 iron-sulfur cluster scaffold homolog, mitochondrial OS=Mus musculus OX=10090 GN=Nfu1 PE=1 SV=2	-0.87	0.238118
Flna	Filamin, alpha OS=Mus musculus OX=10090 GN=Flna PE=2 SV=1	-0.17	0.239255
Tln1	MKIAA1027 protein (Fragment) OS=Mus musculus OX=10090 GN=Tln1 PE=2 SV=4	-0.12	0.23926
Rpl17	Rpl17 protein (Fragment) OS=Mus musculus OX=10090 GN=Rpl17 PE=2 SV=1	0.12	0.239704
Adam23	Disintegrin and metalloproteinase domain-containing protein 23 OS=Mus musculus OX=10090 GN=Adam23 PE=1 SV=1	-0.57	0.239704
Hbxip; Lamtor5	Ragulator complex protein LAMTOR5 OS=Mus musculus OX=10090 GN=Lamtor5 PE=1 SV=1	0.55	0.240011
Hars	Uncharacterized protein OS=Mus musculus OX=10090 GN=Hars PE=2 SV=1	-0.7	0.240011
Foxk2	Forkhead box protein K2 OS=Mus musculus OX=10090 GN=Foxk2 PE=1 SV=3	-1.69	0.240011
	40S ribosomal protein S12 OS=Mus musculus OX=10090 GN=Rps12 PE=1 SV=1	0.31	0.241755
Rps5	40S ribosomal protein S5 OS=Mus musculus OX=10090 GN=Rps5 PE=1 SV=1	0.56	0.242508
Sfxn1	Sideroflexin-1 OS=Mus musculus OX=10090 GN=Sfxn1 PE=1 SV=3	-0.54	0.243059
Atp6v1d	V-type proton ATPase subunit D OS=Mus musculus OX=10090 GN=Atp6v1d PE=1 SV=1	-2.39	0.24544
Arpc1b	Actin-related protein 2/3 complex subunit OS=Mus musculus OX=10090 GN=Arpc1b PE=2 SV=1	-0.4	0.246145
Gng5; Gm15776; Gng5-ps; LOC100048410; LOC102641276	Guanine nucleotide-binding protein G(I)/G(S)/G(O) subunit gamma-5 OS=Mus musculus OX=10090 GN=Gng5 PE=1 SV=2	-1.88	0.246531
Tubb2a	Tubulin beta-2A chain OS=Mus musculus OX=10090 GN=Tubb2a PE=1 SV=1	0.87	0.246988
Cfl2	Cofilin-2 OS=Mus musculus OX=10090 GN=Cfl2 PE=1 SV=1	-1.73	0.248696
Mycbp	c-Myc-binding protein OS=Mus musculus OX=10090 GN=Mycbp PE=1 SV=1	0.85	0.248832
	Probable UDP-sugar transporter protein SLC35A4 OS=Mus musculus OX=10090 GN=Slc35a4 PE=1 SV=1	0.75	0.248923
Esd	S-formylglutathione hydrolase OS=Mus musculus OX=10090 GN=Esd PE=1 SV=1	-1.03	0.24993
Arpc5l	Actin-related protein 2/3 complex subunit 5-like protein OS=Mus musculus OX=10090 GN=Arpc5l PE=1 SV=1	-0.54	0.252276
Tomm20	Mitochondrial import receptor subunit TOM20 homolog OS=Mus musculus OX=10090 GN=Tomm20 PE=1 SV=1	0.43	0.252276
Nasp	Nuclear autoantigenic sperm protein OS=Mus musculus OX=10090 GN=Nasp PE=1 SV=1	0.14	0.252276
Acadvl	Uncharacterized protein (Fragment) OS=Mus musculus OX=10090 GN=Acadvl PE=2 SV=1	-0.42	0.253056
Glt25d1; Colgalt1	Procollagen galactosyltransferase 1 OS=Mus musculus OX=10090 GN=Colgalt1 PE=1 SV=2	-0.42	0.253406
Epdr1	Mammalian ependymin-related protein 1 OS=Mus musculus OX=10090 GN=Epdr1 PE=1 SV=1	-0.38	0.25502
Ldhb	Ldhb protein OS=Mus musculus OX=10090 GN=Ldhb PE=2 SV=1	-0.16	0.255556
	14-3-3 protein epsilon OS=Mus musculus OX=10090 GN=Ywhae PE=1 SV=1	-0.45	0.256064
	MCG113838 OS=Mus musculus OX=10090 GN=Rpl36a-ps1 PE=3 SV=1	-0.28	0.256064
Eif1ax	Eukaryotic translation initiation factor 1A, X-chromosomal OS=Mus musculus OX=10090 GN=Eif1ax PE=2 SV=3	0.74	0.256657
Cbr1	Carbonyl reductase 1 OS=Mus musculus OX=10090 GN=Cbr1 PE=1 SV=1	-0.36	0.262026
Gm8894	Myosin light polypeptide 6 alkali smooth muscle and non-muscle protein (Fragment) OS=Mus musculus OX=10090 GN=Myl6 PE=2 SV=1	-2.07	0.262036
Rhog	Ras homolog gene family, member G OS=Mus musculus OX=10090 GN=Rhog PE=1 SV=1	-0.15	0.262655
	Ubiquitin-conjugating enzyme E2 N OS=Mus musculus OX=10090 GN=Ube2n PE=1 SV=1	0.88	0.262741
Cox7c; Gm12338; LOC100048613; LOC102642884	Cytochrome c oxidase subunit 7C, mitochondrial OS=Mus musculus OX=10090 GN=Cox7c PE=1 SV=1	0.39	0.263014
Pcna	Proliferating cell nuclear antigen OS=Mus musculus OX=10090 GN=Pcna PE=1 SV=2	-0.38	0.266343
Ccdc58	Coiled-coil domain-containing protein 58 OS=Mus musculus OX=10090 GN=Ccdc58 PE=1 SV=1	0.75	0.267543
Manf	Mesencephalic astrocyte-derived neurotrophic factor OS=Mus musculus OX=10090 GN=Manf PE=1 SV=1	0.85	0.268176
Eif5a	Eukaryotic translation initiation factor 5A-1 OS=Mus musculus OX=10090 GN=Eif5a PE=1 SV=2	-2.45	0.268919
Tpm3	Tropomyosin alpha-3 chain OS=Mus musculus OX=10090 GN=Tpm3 PE=1 SV=1	0.41	0.270334
Eef1d	Elongation factor 1-delta OS=Mus musculus OX=10090 GN=Eef1d PE=1 SV=1	0.37	0.275359
Anxa3	Annexin A3 OS=Mus musculus OX=10090 GN=Anxa3 PE=1 SV=4	0.62	0.278075
Snrpd3	Small nuclear ribonucleoprotein Sm D3 OS=Mus musculus OX=10090 GN=Snrpd3 PE=1 SV=1	0.52	0.278075
Fundc2	FUN14 domain-containing protein 2 OS=Mus musculus OX=10090 GN=Fundc2 PE=1 SV=1	-2.03	0.279261
Arfgap3	ADP-ribosylation factor GTPase-activating protein 3 OS=Mus musculus OX=10090 GN=Arfgap3 PE=1 SV=1	-0.65	0.283839
Mrps6	28S ribosomal protein S6, mitochondrial OS=Mus musculus OX=10090 GN=Mrps6 PE=1 SV=3	-2.22	0.284225
	Protein canopy homolog 2 (Fragment) OS=Mus musculus OX=10090 GN=Cnpy2 PE=1 SV=1	0.56	0.286506
Grn	Uncharacterized protein OS=Mus musculus OX=10090 GN=Grn PE=2 SV=1	0.31	0.286506
Copa	Copa protein (Fragment) OS=Mus musculus OX=10090 GN=Copa PE=2 SV=1	0.6	0.28754
Aldh6a1	Aldh6a1 protein OS=Mus musculus OX=10090 GN=Aldh6a1 PE=2 SV=1	0.16	0.289283
Hnrnpc	Uncharacterized protein OS=Mus musculus OX=10090 GN=Hnrnpc PE=2 SV=1	0.61	0.291408
Gm10177; Sec61g; Gm11575; LOC102637269; Gm4184	Protein transport protein Sec61 subunit gamma OS=Mus musculus OX=10090 GN=Sec61g PE=3 SV=1	-0.97	0.292721
S100a10	S100 calcium binding protein A10 (Calpactin), isoform CRA_a OS=Mus musculus OX=10090 GN=S100a10 PE=1 SV=1	-0.84	0.294761
Yars	Tyrosine--tRNA ligase, cytoplasmic OS=Mus musculus OX=10090 GN=Yars PE=1 SV=3	-1.08	0.294859
Rps8; Gm15501	40S ribosomal protein S8 OS=Mus musculus OX=10090 GN=Rps8 PE=1 SV=2	-0.15	0.295808
Praf2	PRA1 family protein 2 OS=Mus musculus OX=10090 GN=Praf2 PE=1 SV=1	0.6	0.29615
Pgk1	Phosphoglycerate kinase 1 OS=Mus musculus OX=10090 GN=Pgk1 PE=1 SV=4	-0.19	0.297889
	Guanine nucleotide-binding protein subunit gamma OS=Mus musculus OX=10090 GN=Gng12 PE=1 SV=1	-1.12	0.297942
Calm3; Calm1; Calm2	Calmodulin-2 OS=Mus musculus OX=10090 GN=Calm2 PE=1 SV=1	-0.42	0.300753
	Plasminogen activator inhibitor 1 RNA-binding protein OS=Mus musculus OX=10090 GN=Serbp1 PE=1 SV=1	1.08	0.302642
	ATPase inhibitory factor 1 OS=Mus musculus OX=10090 GN=Atpif1 PE=1 SV=1	-1.12	0.30318
Dync1h1	Cytoplasmic dynein 1 heavy chain 1 OS=Mus musculus OX=10090 GN=Dync1h1 PE=1 SV=2	-1.62	0.305581
	CCA tRNA nucleotidyltransferase 1, mitochondrial (Fragment) OS=Mus musculus OX=10090 GN=Trnt1 PE=1 SV=1	-0.48	0.309912
Gm20571; Pet117	Protein PET117 homolog, mitochondrial OS=Mus musculus OX=10090 GN=Pet117 PE=3 SV=1	-0.33	0.310884
	Guanine nucleotide-binding protein G(I)/G(S)/G(T) subunit beta-2 (Fragment) OS=Mus musculus OX=10090 GN=Gnb2 PE=1 SV=1	-0.57	0.311601
Myo1c	Unconventional myosin-Ic OS=Mus musculus OX=10090 GN=Myo1c PE=1 SV=2	-1.29	0.314442
Cat	Catalase OS=Mus musculus OX=10090 GN=Cat PE=2 SV=1	0.11	0.31614
Bcap31	B-cell receptor-associated protein 31 OS=Mus musculus OX=10090 GN=Bcap31 PE=1 SV=4	-0.52	0.317932
Atp5l	ATP synthase subunit g, mitochondrial OS=Mus musculus OX=10090 GN=Atp5mg PE=1 SV=1	1.35	0.324354
Pabpn1	Polyadenylate-binding protein 2 OS=Mus musculus OX=10090 GN=Pabpn1 PE=4 SV=1	0.68	0.324354
Fkbp4	Peptidyl-prolyl cis-trans isomerase FKBP4 OS=Mus musculus OX=10090 GN=Fkbp4 PE=1 SV=5	-0.2	0.325618
Erlin2	Erlin-2 OS=Mus musculus OX=10090 GN=Erlin2 PE=1 SV=1	-1.51	0.325882
Cdv3	Protein CDV3 OS=Mus musculus OX=10090 GN=Cdv3 PE=1 SV=2	0.43	0.330034
Hspa4	MKIAA4025 protein (Fragment) OS=Mus musculus OX=10090 GN=Hspa4 PE=2 SV=1	-0.09	0.331036
Tmem109	Transmembrane protein 109 OS=Mus musculus OX=10090 GN=Tmem109 PE=1 SV=2	-0.7	0.331872
Scpep1	Carboxypeptidase OS=Mus musculus OX=10090 GN=Scpep1 PE=2 SV=1	-1.37	0.333771
Glb1l	Beta-galactosidase-1-like protein OS=Mus musculus OX=10090 GN=Glb1l PE=1 SV=1	-0.6	0.344519
Dync1i2	Cytoplasmic dynein 1 intermediate chain 2 OS=Mus musculus OX=10090 GN=Dync1i2 PE=1 SV=1	-0.23	0.346601
Ak2	Adenylate kinase 2, mitochondrial OS=Mus musculus OX=10090 GN=Ak2 PE=1 SV=5	0.53	0.353524
Rpl23; LOC100044627; LOC100862455	60S ribosomal protein L23 OS=Mus musculus OX=10090 GN=Rpl23 PE=1 SV=1	-0.15	0.354808
Ruvbl2	RuvB-like helicase OS=Mus musculus OX=10090 GN=Ruvbl2 PE=2 SV=1	-0.69	0.354808
Vat1	Vat1 protein (Fragment) OS=Mus musculus OX=10090 GN=Vat1 PE=2 SV=1	0.44	0.355057
Paics	Multifunctional protein ADE2 OS=Mus musculus OX=10090 GN=Paics PE=1 SV=4	0.74	0.355307
Ccdc47	Coiled-coil domain-containing protein 47 OS=Mus musculus OX=10090 GN=Ccdc47 PE=1 SV=2	0.59	0.355725
Psat1	Phosphoserine aminotransferase OS=Mus musculus OX=10090 GN=Psat1 PE=1 SV=1	-0.16	0.356097
Ap2m1	MKIAA0109 protein (Fragment) OS=Mus musculus OX=10090 GN=Ap2m1 PE=2 SV=1	-0.43	0.363134
	Inter-alpha-trypsin inhibitor heavy chain H3 OS=Mus musculus OX=10090 GN=Itih3 PE=1 SV=1	2.28	0.364628
Ndufb7	NADH dehydrogenase [ubiquinone] 1 beta subcomplex subunit 7 OS=Mus musculus OX=10090 GN=Ndufb7 PE=1 SV=3	-0.35	0.368351
Prdx5	Peroxiredoxin-5, mitochondrial OS=Mus musculus OX=10090 GN=Prdx5 PE=1 SV=2	-0.47	0.371259
Sucla2	Succinate--CoA ligase [ADP-forming] subunit beta, mitochondrial OS=Mus musculus OX=10090 GN=Sucla2 PE=1 SV=2	-0.85	0.371559
Dnaja3	DnaJ (Hsp40) homolog, subfamily A, member 3, isoform CRA_b OS=Mus musculus OX=10090 GN=Dnaja3 PE=2 SV=1	-1.48	0.371559
Actc1	Uncharacterized protein OS=Mus musculus OX=10090 GN=Actc1 PE=2 SV=1	-0.84	0.372555
Snrpb	Small nuclear ribonucleoprotein-associated protein B OS=Mus musculus OX=10090 GN=Snrpb PE=1 SV=1	0.45	0.380718
Psmb6	Proteasome subunit beta type-6 OS=Mus musculus OX=10090 GN=Psmb6 PE=1 SV=3	0.91	0.385748
Nenf	Neudesin OS=Mus musculus OX=10090 GN=Nenf PE=1 SV=1	0.31	0.38586
Eif2s1	Uncharacterized protein (Fragment) OS=Mus musculus OX=10090 GN=Eif2s1 PE=2 SV=1	0.18	0.387033
Cnn2	Calponin OS=Mus musculus OX=10090 GN=Cnn2 PE=2 SV=1	-0.26	0.387646
Rps17	Uncharacterized protein (Fragment) OS=Mus musculus OX=10090 GN=Rps17 PE=2 SV=1	-0.13	0.388713
Eif2a	Eukaryotic translation initiation factor 2A OS=Mus musculus OX=10090 GN=Eif2a PE=1 SV=2	0.38	0.388713
	MCG12127, isoform CRA_e OS=Mus musculus OX=10090 GN=Lsm7 PE=1 SV=1	0.93	0.395894
Gatc	Glutamyl-tRNA(Gln) amidotransferase subunit C, mitochondrial OS=Mus musculus OX=10090 GN=Gatc PE=1 SV=1	-0.23	0.397353
Rps27a; Rps27a-ps2; LOC100042019	Ubiquitin-40S ribosomal protein S27a OS=Mus musculus OX=10090 GN=Rps27a PE=1 SV=2	0.31	0.397568
Abcf2	ATP-binding cassette sub-family F member 2 OS=Mus musculus OX=10090 GN=Abcf2 PE=1 SV=1	0.58	0.39784
Coa3	Cytochrome c oxidase assembly factor 3 homolog, mitochondrial OS=Mus musculus OX=10090 GN=Coa3 PE=1 SV=1	-0.38	0.398767
Arhgdia	Rho GDP-dissociation inhibitor 1 OS=Mus musculus OX=10090 GN=Arhgdia PE=1 SV=3	0.61	0.400489
	GDP-L-fucose synthase OS=Mus musculus OX=10090 GN=Tsta3 PE=1 SV=1	0.57	0.401923
Timm50	Mitochondrial import inner membrane translocase subunit TIM50 OS=Mus musculus OX=10090 GN=Timm50 PE=1 SV=1	-0.23	0.402779
Psma7	Proteasome subunit alpha type OS=Mus musculus OX=10090 GN=Psma7 PE=2 SV=1	0.34	0.404456
Vars	Uncharacterized protein OS=Mus musculus OX=10090 GN=Vars PE=2 SV=1	0.56	0.409988
Rpl31	MCG126194, isoform CRA_a OS=Mus musculus OX=10090 GN=Rpl31 PE=1 SV=1	1.23	0.414388
Erp29	Endoplasmic reticulum resident protein 29 OS=Mus musculus OX=10090 GN=Erp29 PE=1 SV=2	0.36	0.416254
Txn1	Thioredoxin OS=Mus musculus OX=10090 GN=Txn PE=1 SV=3	-0.13	0.416254
Rps13	40S ribosomal protein S13 OS=Mus musculus OX=10090 GN=Rps13 PE=1 SV=1	-0.09	0.416951
Ywhab	14-3-3 protein beta/alpha OS=Mus musculus OX=10090 GN=Ywhab PE=1 SV=3	-1.02	0.417408
Uqcrq	Cytochrome b-c1 complex subunit 8 OS=Mus musculus OX=10090 GN=Uqcrq PE=1 SV=3	-0.26	0.418936
Rps24	40S ribosomal protein S24 OS=Mus musculus OX=10090 GN=Rps24 PE=2 SV=1	-0.28	0.425401
Tmsb10	Thymosin beta OS=Mus musculus OX=10090 GN=Tmsb10 PE=1 SV=1	1.47	0.428738
Plin3	Perilipin-3 OS=Mus musculus OX=10090 GN=Plin3 PE=1 SV=1	0.08	0.429917
Kpnb1	Uncharacterized protein OS=Mus musculus OX=10090 GN=Kpnb1 PE=2 SV=1	0.24	0.430519
Lgals3	Galectin (Fragment) OS=Mus musculus OX=10090 GN=Lgals3 PE=2 SV=1	-0.37	0.431862
Mrpl17	39S ribosomal protein L17, mitochondrial OS=Mus musculus OX=10090 GN=Mrpl17 PE=1 SV=1	-0.32	0.437757
Pfdn2	Prefoldin subunit 2 OS=Mus musculus OX=10090 GN=Pfdn2 PE=1 SV=2	-0.21	0.443488
Rpsa; LOC100045332; LOC100505031; LOC102642689	40S ribosomal protein SA OS=Mus musculus OX=10090 GN=Rpsa PE=1 SV=4	0.08	0.443756
Fkbp8	Peptidyl-prolyl cis-trans isomerase FKBP8 OS=Mus musculus OX=10090 GN=Fkbp8 PE=1 SV=2	-1.44	0.443756
Atox1	Copper transport protein ATOX1 OS=Mus musculus OX=10090 GN=Atox1 PE=1 SV=1	-0.68	0.446049
Psma5	Proteasome subunit alpha type-5 OS=Mus musculus OX=10090 GN=Psma5 PE=1 SV=1	0.3	0.446914
Prdx4	Peroxiredoxin-4 OS=Mus musculus OX=10090 GN=Prdx4 PE=1 SV=1	-0.26	0.447842
Gm15114	Predicted gene 15114 OS=Mus musculus OX=10090 GN=Gm15114 PE=4 SV=1	-0.13	0.448811
Pfdn1	Prefoldin 1 OS=Mus musculus OX=10090 GN=Pfdn1 PE=1 SV=1	-0.26	0.448811
	Prostaglandin E synthase 3 OS=Mus musculus OX=10090 GN=Ptges3 PE=1 SV=1	-0.19	0.448811
Timm8a1	Mitochondrial import inner membrane translocase subunit Tim8 A OS=Mus musculus OX=10090 GN=Timm8a1 PE=1 SV=1	0.03	0.448968
Ppp1r12a	Protein phosphatase 1 regulatory subunit 12A OS=Mus musculus OX=10090 GN=Ppp1r12a PE=1 SV=2	-0.43	0.449201
Ndufc2	NADH dehydrogenase [ubiquinone] 1 subunit C2 OS=Mus musculus OX=10090 GN=Ndufc2 PE=2 SV=1	-0.37	0.45525
2008-09-01	Septin-8 OS=Mus musculus OX=10090 GN=Sept8 PE=1 SV=1	-0.16	0.455894
Prss1	MCG124046 OS=Mus musculus OX=10090 GN=Prss1 PE=1 SV=1	0.31	0.459831
Nop10	H/ACA ribonucleoprotein complex subunit 3 OS=Mus musculus OX=10090 GN=Nop10 PE=3 SV=1	1.56	0.459949
Cmpk1	UMP-CMP kinase OS=Mus musculus OX=10090 GN=Cmpk1 PE=1 SV=1	-0.24	0.460975
Hmga2	High mobility group protein HMGI-C OS=Mus musculus OX=10090 GN=Hmga2 PE=1 SV=1	1.72	0.465863
Rpl7	60S ribosomal protein L7 OS=Mus musculus OX=10090 GN=Rpl7 PE=1 SV=2	0.42	0.471702
Lamp2	Uncharacterized protein OS=Mus musculus OX=10090 GN=Lamp2 PE=2 SV=1	-0.35	0.472568
	Peroxiredoxin-2 (Fragment) OS=Mus musculus OX=10090 GN=Prdx2 PE=1 SV=8	-0.16	0.472568
Mlec	Malectin OS=Mus musculus OX=10090 GN=Mlec PE=1 SV=2	0.6	0.47284
Nap1l1	Nucleosome assembly protein 1-like 1 OS=Mus musculus OX=10090 GN=Nap1l1 PE=1 SV=1	-0.02	0.473279
Mrpl11	39S ribosomal protein L11, mitochondrial OS=Mus musculus OX=10090 GN=Mrpl11 PE=1 SV=1	-0.35	0.475838
Mrpl55	39S ribosomal protein L55, mitochondrial OS=Mus musculus OX=10090 GN=Mrpl55 PE=1 SV=1	-0.83	0.483933
Txndc17	Thioredoxin domain-containing protein 17 OS=Mus musculus OX=10090 GN=Txndc17 PE=1 SV=1	-0.04	0.483933
Hsd17b4	Peroxisomal multifunctional enzyme type 2 OS=Mus musculus OX=10090 GN=Hsd17b4 PE=1 SV=3	-0.4	0.490641
Uba1	Uncharacterized protein OS=Mus musculus OX=10090 GN=Uba1 PE=2 SV=1	-0.13	0.491124
Cyb5b	Uncharacterized protein OS=Mus musculus OX=10090 GN=Cyb5b PE=2 SV=1	0.27	0.502215
Ethe1	Persulfide dioxygenase ETHE1, mitochondrial OS=Mus musculus OX=10090 GN=Ethe1 PE=1 SV=2	-0.1	0.504384
	Guanine nucleotide-binding protein G(I)/G(S)/G(T) subunit beta-1 (Fragment) OS=Mus musculus OX=10090 GN=Gnb1 PE=1 SV=8	-0.26	0.504426
Pfn1	Profilin OS=Mus musculus OX=10090 GN=Pfn1 PE=1 SV=1	-0.18	0.508737
Eci1	Uncharacterized protein OS=Mus musculus OX=10090 GN=Eci1 PE=2 SV=1	-0.32	0.511772
Eif3i	Eukaryotic translation initiation factor 3 subunit I OS=Mus musculus OX=10090 GN=Eif3i PE=1 SV=1	0.18	0.511772
Rpl24	Uncharacterized protein OS=Mus musculus OX=10090 GN=Rpl24 PE=2 SV=1	0.24	0.512871
Exo1	Exonuclease 1 OS=Mus musculus OX=10090 GN=Exo1 PE=2 SV=2	-0.26	0.513253
Mrpl50	39S ribosomal protein L50, mitochondrial OS=Mus musculus OX=10090 GN=Mrpl50 PE=1 SV=2	-0.29	0.513394
Hk1	Uncharacterized protein (Fragment) OS=Mus musculus OX=10090 GN=Hk1 PE=2 SV=1	-0.06	0.517605
Pin1	Peptidyl-prolyl cis-trans isomerase OS=Mus musculus OX=10090 GN=Pin1 PE=2 SV=1	0.72	0.517605
Psmd11	Psmd11 protein (Fragment) OS=Mus musculus OX=10090 GN=Psmd11 PE=2 SV=1	-0.16	0.517605
Rpl4	60S ribosomal protein L4 OS=Mus musculus OX=10090 GN=Rpl4 PE=1 SV=3	0.19	0.521675
Hyou1	Hyou1 protein OS=Mus musculus OX=10090 GN=Hyou1 PE=2 SV=1	0.17	0.521675
Hgs	Hepatocyte growth factor-regulated tyrosine kinase substrate OS=Mus musculus OX=10090 GN=Hgs PE=1 SV=2	-0.38	0.521688
Pcbp1	Poly(rC)-binding protein 1 OS=Mus musculus OX=10090 GN=Pcbp1 PE=1 SV=1	-0.2	0.524904
Hdlbp	Vigilin OS=Mus musculus OX=10090 GN=Hdlbp PE=1 SV=1	-0.09	0.525644
Psmd5	26S proteasome non-ATPase regulatory subunit 5 OS=Mus musculus OX=10090 GN=Psmd5 PE=1 SV=4	-0.11	0.527054
Vcl	Vinculin OS=Mus musculus OX=10090 GN=Vcl PE=1 SV=4	-0.09	0.544134
Sec31b	Protein transport protein Sec31B OS=Mus musculus OX=10090 GN=Sec31b PE=1 SV=2	-0.63	0.544969
Serpinh1	Uncharacterized protein OS=Mus musculus OX=10090 GN=Serpinh1 PE=2 SV=1	0.17	0.547496
Cnbp	Cellular nucleic acid binding protein, isoform CRA_a OS=Mus musculus OX=10090 GN=Cnbp PE=1 SV=1	0.13	0.551157
Nap1l4	Uncharacterized protein OS=Mus musculus OX=10090 GN=Nap1l4 PE=2 SV=1	0.75	0.551157
Rps18	MCG23000, isoform CRA_b OS=Mus musculus OX=10090 GN=Rps18 PE=2 SV=1	-0.12	0.551168
Rab5c	Ras-related protein Rab-5C OS=Mus musculus OX=10090 GN=Rab5c PE=1 SV=2	-0.45	0.556251
Glyatl3	Glycine-N-acyltransferase-like 3 OS=Mus musculus OX=10090 GN=Glyatl3 PE=1 SV=1	0.03	0.558755
Plod3	Multifunctional procollagen lysine hydroxylase and glycosyltransferase LH3 OS=Mus musculus OX=10090 GN=Plod3 PE=1 SV=1	-0.16	0.563085
	Mitogen-activated protein kinase 1 (Fragment) OS=Mus musculus OX=10090 GN=Mapk1 PE=1 SV=1	0.03	0.564077
Rpl14	60S ribosomal protein L14 OS=Mus musculus OX=10090 GN=Rpl14 PE=1 SV=3	-0.23	0.565271
Hnrnpu	Uncharacterized protein OS=Mus musculus OX=10090 GN=Hnrnpu PE=2 SV=1	-0.1	0.568455
Basp1	Brain acid soluble protein 1 OS=Mus musculus OX=10090 GN=Basp1 PE=1 SV=3	-1.12	0.568699
Tbl2	Transducin beta-like protein 2 OS=Mus musculus OX=10090 GN=Tbl2 PE=1 SV=2	0.19	0.576314
	Eukaryotic translation elongation factor 1 beta 2 OS=Mus musculus OX=10090 GN=Eef1b2 PE=1 SV=1	-0.08	0.580872
Grb10	Growth factor receptor-bound protein 10 OS=Mus musculus OX=10090 GN=Grb10 PE=1 SV=1	0.15	0.580872
Nudt9	ADP-ribose pyrophosphatase, mitochondrial OS=Mus musculus OX=10090 GN=Nudt9 PE=1 SV=1	-0.12	0.58538
Coro1b	Coronin-1B OS=Mus musculus OX=10090 GN=Coro1b PE=1 SV=1	-0.06	0.592596
Psmd2	26S proteasome non-ATPase regulatory subunit 2 OS=Mus musculus OX=10090 GN=Psmd2 PE=2 SV=1	0.01	0.592634
Rpl38; Rpl38-ps1; Rpl38-ps2	60S ribosomal protein L38 OS=Mus musculus OX=10090 GN=Rpl38 PE=1 SV=3	-0.12	0.596024
AI462493; Uqcc3	MCG17864, isoform CRA_b OS=Mus musculus OX=10090 GN=Uqcc3 PE=1 SV=1	-1.33	0.600205
Uap1l1	UDP-N-acetylhexosamine pyrophosphorylase-like protein 1 OS=Mus musculus OX=10090 GN=Uap1l1 PE=1 SV=1	0.35	0.601461
Ddx39b	Spliceosome RNA helicase Ddx39b OS=Mus musculus OX=10090 GN=Ddx39b PE=1 SV=1	0.33	0.601461
Rps15	40S ribosomal protein S15 OS=Mus musculus OX=10090 GN=Rps15 PE=1 SV=2	-1.67	0.603162
Rps11	40S ribosomal protein S11 OS=Mus musculus OX=10090 GN=Rps11 PE=1 SV=3	-0.21	0.606049
Col5a1	Collagen, type V, alpha 1 OS=Mus musculus OX=10090 GN=Col5a1 PE=1 SV=1	-1.95	0.607108
Ugdh	UDP-glucose 6-dehydrogenase OS=Mus musculus OX=10090 GN=Ugdh PE=1 SV=1	-0.38	0.608498
Steap3	Metalloreductase STEAP3 OS=Mus musculus OX=10090 GN=Steap3 PE=1 SV=1	0.03	0.619457
Mrps5	Uncharacterized protein OS=Mus musculus OX=10090 GN=Mrps5 PE=2 SV=1	-1.76	0.626247
Mrpl40	Mitochondrial ribosomal protein L40 OS=Mus musculus OX=10090 GN=Mrpl40 PE=1 SV=1	-0.59	0.627263
Dysf	Dysferlin OS=Mus musculus OX=10090 GN=Dysf PE=1 SV=1	0.41	0.637211
Rps29	40S ribosomal protein S29 OS=Mus musculus OX=10090 GN=Rps29 PE=1 SV=2	0.73	0.642925
Erp44	Uncharacterized protein OS=Mus musculus OX=10090 GN=Erp44 PE=2 SV=1	-0.03	0.644615
Fkbp2	Peptidyl-prolyl cis-trans isomerase FKBP2 OS=Mus musculus OX=10090 GN=Fkbp2 PE=1 SV=1	0.3	0.65022
Poglut1	Uncharacterized protein OS=Mus musculus OX=10090 GN=Poglut1 PE=2 SV=1	0.37	0.650469
Ywhag	14-3-3 protein gamma subtype OS=Mus musculus OX=10090 GN=Ywhag PE=1 SV=1	0.21	0.65746
Nucb1	Nucleobindin 1, isoform CRA_b OS=Mus musculus OX=10090 GN=Nucb1 PE=1 SV=1	-0.65	0.659768
Dbi	Diazepam binding inhibitor OS=Mus musculus OX=10090 GN=Dbi PE=1 SV=1	-0.17	0.668399
Gsn	Uncharacterized protein OS=Mus musculus OX=10090 GN=Gsn PE=2 SV=1	0.19	0.686422
Rps26; Rps26-ps1	40S ribosomal protein S26 OS=Mus musculus OX=10090 GN=Rps26 PE=1 SV=1	-0.24	0.686422
Eef1g	Elongation factor 1-gamma OS=Mus musculus OX=10090 GN=Eef1g PE=1 SV=3	0.18	0.68891
Mvp	Uncharacterized protein OS=Mus musculus OX=10090 GN=Mvp PE=2 SV=1	0.21	0.690141
Acaa1a	Uncharacterized protein OS=Mus musculus OX=10090 GN=Acaa1a PE=2 SV=1	-0.48	0.69268
Ybx1	Y box protein 1 OS=Mus musculus OX=10090 GN=Ybx1 PE=2 SV=1	1.56	0.693033
	Flotillin-1 OS=Mus musculus OX=10090 GN=Flot1 PE=1 SV=1	-0.42	0.700343
Snx1	Sorting nexin-1 OS=Mus musculus OX=10090 GN=Snx1 PE=1 SV=1	-0.02	0.701003
Epb4.1l3; Epb41l3	Band 4.1-like protein 3 OS=Mus musculus OX=10090 GN=Epb41l3 PE=1 SV=1	-0.54	0.708064
Lrp1	Low density lipoprotein receptor-related protein 1 OS=Mus musculus OX=10090 GN=Lrp1 PE=1 SV=1	0.49	0.711289
Hmox2	Heme oxygenase OS=Mus musculus OX=10090 GN=Hmox2 PE=2 SV=1	0.32	0.713772
Cox6a1	Cytochrome c oxidase subunit 6A1, mitochondrial OS=Mus musculus OX=10090 GN=Cox6a1 PE=1 SV=2	-0.55	0.71814
Rpl15	Ribosomal protein L15 OS=Mus musculus OX=10090 GN=Rpl15 PE=2 SV=1	-0.35	0.71814
Cand1	Uncharacterized protein (Fragment) OS=Mus musculus OX=10090 GN=Cand1 PE=2 SV=1	-0.05	0.71814
Rpl34-ps1; Rpl34; Gm4705	60S ribosomal protein L34 OS=Mus musculus OX=10090 GN=Rpl34 PE=1 SV=2	-0.02	0.718237
Csrp1	Cysteine and glycine-rich protein 1 OS=Mus musculus OX=10090 GN=Csrp1 PE=1 SV=3	0.06	0.720015
	Tubulin-specific chaperone A OS=Mus musculus OX=10090 GN=Tbca PE=1 SV=1	-0.03	0.730616
Nedd4	E3 ubiquitin-protein ligase NEDD4 OS=Mus musculus OX=10090 GN=Nedd4 PE=1 SV=3	-0.74	0.731081
Kif5b	Kinesin-1 heavy chain OS=Mus musculus OX=10090 GN=Kif5b PE=1 SV=3	-0.03	0.739122
S100a6	Protein S100-A6 OS=Mus musculus OX=10090 GN=S100a6 PE=1 SV=3	0.16	0.741362
Scamp3	Secretory carrier-associated membrane protein 3 OS=Mus musculus OX=10090 GN=Scamp3 PE=1 SV=3	-0.05	0.748456
Col1a1	Collagen alpha-1(I) chain OS=Mus musculus OX=10090 GN=Col1a1 PE=1 SV=4	0.01	0.752645
Lamtor1	Ragulator complex protein LAMTOR1 OS=Mus musculus OX=10090 GN=Lamtor1 PE=1 SV=1	-0.1	0.762601
Aifm1	Apoptosis-inducing factor 1, mitochondrial OS=Mus musculus OX=10090 GN=Aifm1 PE=1 SV=1	-0.11	0.762605
Dnajb11	DnaJ homolog subfamily B member 11 OS=Mus musculus OX=10090 GN=Dnajb11 PE=1 SV=1	-0.47	0.762605
Sec22b	Uncharacterized protein OS=Mus musculus OX=10090 GN=Sec22b PE=2 SV=1	-0.2	0.7744
Ndufb11	NADH dehydrogenase [ubiquinone] 1 beta subcomplex subunit 11, mitochondrial OS=Mus musculus OX=10090 GN=Ndufb11 PE=1 SV=2	-0.83	0.775691
Sod1	Superoxide dismutase [Cu-Zn] OS=Mus musculus OX=10090 GN=Sod1 PE=1 SV=2	0.01	0.78979
Coro1c	Coronin OS=Mus musculus OX=10090 GN=Coro1c PE=2 SV=1	-0.24	0.792754
Hsp90ab1	Heat shock protein 84b OS=Mus musculus OX=10090 GN=Hsp90ab1 PE=1 SV=1	-0.07	0.795327
Tomm6	Mitochondrial import receptor subunit TOM6 homolog OS=Mus musculus OX=10090 GN=Tomm6 PE=3 SV=1	-0.96	0.803418
Eef2	Uncharacterized protein OS=Mus musculus OX=10090 GN=Eef2 PE=2 SV=1	-0.06	0.81812
Rps4x	40S ribosomal protein S4 OS=Mus musculus OX=10090 GN=Rps4x PE=2 SV=1	-0.06	0.81812
S100a11	Protein S100-A11 OS=Mus musculus OX=10090 GN=S100a11 PE=1 SV=1	-0.07	0.81812
C1qbp	Complement component 1 Q subcomponent-binding protein, mitochondrial OS=Mus musculus OX=10090 GN=C1qbp PE=1 SV=1	-0.32	0.81812
Mrpl42	39S ribosomal protein L42, mitochondrial OS=Mus musculus OX=10090 GN=Mrpl42 PE=1 SV=1	-0.67	0.825462
Rpl19; Rpl19-ps11	Ribosomal protein L19 OS=Mus musculus OX=10090 GN=Rpl19 PE=1 SV=1	0.11	0.828842
Purb	Transcriptional activator protein Pur-beta OS=Mus musculus OX=10090 GN=Purb PE=1 SV=3	-0.02	0.829088
Emc7	ER membrane protein complex subunit 7 OS=Mus musculus OX=10090 GN=Emc7 PE=1 SV=1	0.09	0.830622
Psmc1	26S proteasome regulatory subunit 4 OS=Mus musculus OX=10090 GN=Psmc1 PE=1 SV=1	-0.06	0.8344
Ldha	L-lactate dehydrogenase OS=Mus musculus OX=10090 GN=Ldha PE=2 SV=1	-0.14	0.835195
	Protein FAM136A OS=Mus musculus OX=10090 GN=Fam136a PE=1 SV=1	0.52	0.83879
Scp2	Non-specific lipid-transfer protein OS=Mus musculus OX=10090 GN=Scp2 PE=1 SV=3	0	0.846732
Clic1	Chloride intracellular channel protein OS=Mus musculus OX=10090 GN=Clic1 PE=2 SV=1	-0.49	0.846732
Snx2	Sorting nexin-2 OS=Mus musculus OX=10090 GN=Snx2 PE=1 SV=2	0.22	0.856089
Gars	Glycine--tRNA ligase OS=Mus musculus OX=10090 GN=Gars PE=1 SV=1	0.16	0.862709
	Apoptosis regulator BAX (Fragment) OS=Mus musculus OX=10090 GN=Bax PE=1 SV=1	-0.32	0.863763
	Methionine adenosyltransferase 2 subunit beta OS=Mus musculus OX=10090 GN=Mat2b PE=1 SV=1	0.28	0.868276
Lamb1	Laminin B1 subunit 1 OS=Mus musculus OX=10090 GN=Lamb1 PE=2 SV=1	-0.08	0.872997
Ftsj3	pre-rRNA processing protein FTSJ3 OS=Mus musculus OX=10090 GN=Ftsj3 PE=1 SV=1	0.27	0.879728
Ndufa4	Cytochrome c oxidase subunit NDUFA4 OS=Mus musculus OX=10090 GN=Ndufa4 PE=1 SV=2	-0.34	0.884071
Stip1	Stress-induced-phosphoprotein 1 OS=Mus musculus OX=10090 GN=Stip1 PE=1 SV=1	-0.27	0.892021
2700060E02Rik; Rtraf	RNA transcription, translation and transport factor protein OS=Mus musculus OX=10090 GN=RTRAF PE=1 SV=1	0.01	0.892215
Rai14	Ankycorbin OS=Mus musculus OX=10090 GN=Rai14 PE=1 SV=1	0.05	0.904038
Rplp1	MCG10168 OS=Mus musculus OX=10090 GN=Rplp1 PE=1 SV=1	-0.15	0.904038
Rpl29; Gm8210	60S ribosomal protein L29 OS=Mus musculus OX=10090 GN=Rpl29 PE=1 SV=2	0.35	0.916827
Rpl37a	Rpl37a protein OS=Mus musculus OX=10090 GN=Rpl37a PE=2 SV=1	-0.35	0.921094
Dynlrb1	Dynein light chain roadblock OS=Mus musculus OX=10090 GN=Dynlrb1 PE=1 SV=1	0.1	0.923025
Syncrip	Heterogeneous nuclear ribonucleoprotein Q OS=Mus musculus OX=10090 GN=Syncrip PE=1 SV=1	0.11	0.930936
Cnpy3	Protein canopy homolog 3 OS=Mus musculus OX=10090 GN=Cnpy3 PE=1 SV=1	-0.1	0.933241
	40S ribosomal protein S25 OS=Mus musculus OX=10090 GN=Rps25 PE=1 SV=1	0.16	0.939371
Map1a; Mtap1a	Microtubule-associated protein 1A OS=Mus musculus OX=10090 GN=Map1a PE=1 SV=1	0.15	0.939371
Eif3b	Eukaryotic translation initiation factor 3 subunit B OS=Mus musculus OX=10090 GN=Eif3b PE=1 SV=1	0.88	0.942205
Rps27l	40S ribosomal protein S27-like OS=Mus musculus OX=10090 GN=Rps27l PE=1 SV=3	0.05	0.943112
Ranbp1	Ran-specific GTPase-activating protein OS=Mus musculus OX=10090 GN=Ranbp1 PE=1 SV=2	0.06	0.947949
Mrpl18	39S ribosomal protein L18, mitochondrial OS=Mus musculus OX=10090 GN=Mrpl18 PE=1 SV=1	0.2	0.950393
P4ha2	Procollagen-proline, 2-oxoglutarate 4-dioxygenase (Proline 4-hydroxylase), alpha II polypeptide, isoform CRA_f OS=Mus musculus OX=10090 GN=P4ha2 PE=1 SV=1	0.05	0.95413
Tpm1	Tropomyosin 1, alpha, isoform CRA_j OS=Mus musculus OX=10090 GN=Tpm1 PE=1 SV=1	-0.16	0.956326
Nucb2	Nucleobindin-2 OS=Mus musculus OX=10090 GN=Nucb2 PE=1 SV=2	-0.05	0.956326
Rcc2	Protein RCC2 OS=Mus musculus OX=10090 GN=Rcc2 PE=1 SV=1	0.58	0.956464
Uqcr10	Cytochrome b-c1 complex subunit 9 OS=Mus musculus OX=10090 GN=Uqcr10 PE=1 SV=1	-0.29	0.959393
Uso1	General vesicular transport factor p115 OS=Mus musculus OX=10090 GN=Uso1 PE=1 SV=2	0.74	0.960576
Cyb5r3	NADH-cytochrome b5 reductase 3 OS=Mus musculus OX=10090 GN=Cyb5r3 PE=1 SV=3	0.1	0.9685
Ppp2r1a	Protein phosphatase 2 (Formerly 2A), regulatory subunit A (PR 65), alpha isoform OS=Mus musculus OX=10090 GN=Ppp2r1a PE=2 SV=1	-0.01	0.969206
Dpy30	Protein dpy-30 homolog OS=Mus musculus OX=10090 GN=Dpy30 PE=1 SV=1	1.14	0.969738
	Caveolin-1 OS=Mus musculus OX=10090 GN=Cav1 PE=1 SV=1	1.25	0.981863
Cap1	Adenylyl cyclase-associated protein 1 OS=Mus musculus OX=10090 GN=Cap1 PE=1 SV=4	-0.32	0.983342
Mybbp1a	Myb-binding protein 1A OS=Mus musculus OX=10090 GN=Mybbp1a PE=1 SV=2	0.38	0.983841
Tln2	Talin-2 OS=Mus musculus OX=10090 GN=Tln2 PE=1 SV=3	0.18	0.987988
Grb2	Growth factor receptor bound protein 2, isoform CRA_b OS=Mus musculus OX=10090 GN=Grb2 PE=2 SV=1	-0.01	0.987988
Rplp2	60S acidic ribosomal protein P2 OS=Mus musculus OX=10090 GN=Rplp2 PE=1 SV=3	-0.04	0.988927
Rpl7a	MCG11348 OS=Mus musculus OX=10090 GN=Rpl7a PE=1 SV=1	0.06	0.999429
Cald1	Caldesmon 1 OS=Mus musculus OX=10090 GN=Cald1 PE=1 SV=1	6.64
Hist1h2bk	Histone H2B OS=Mus musculus OX=10090 GN=Hist1h2bk PE=2 SV=1	6.64
Hnrnpa2b1	Heterogeneous nuclear ribonucleoprotein A2/B1 OS=Mus musculus OX=10090 GN=Hnrnpa2b1 PE=2 SV=1	6.64
Tpm1	Tropomyosin 1, alpha, isoform CRA_k OS=Mus musculus OX=10090 GN=Tpm1 PE=1 SV=1
Tpm3	Tropomyosin alpha-3 chain OS=Mus musculus OX=10090 GN=Tpm3 PE=1 SV=1	-0.94
Actbl2	Beta-actin-like protein 2 OS=Mus musculus OX=10090 GN=Actbl2 PE=1 SV=1
Calu	Calumenin OS=Mus musculus OX=10090 GN=Calu PE=1 SV=1	6.64
Tubb6	Tubulin beta chain OS=Mus musculus OX=10090 GN=Tubb6 PE=1 SV=1	-6.64
Fubp1	Far upstream element-binding protein 1 OS=Mus musculus OX=10090 GN=Fubp1 PE=1 SV=1	4.88
H2afx	Histone H2AX OS=Mus musculus OX=10090 GN=H2afx PE=1 SV=2	3.09
Tmpo	Uncharacterized protein OS=Mus musculus OX=10090 GN=Tmpo PE=2 SV=1	2.74
Lmnb2	Lamin-B2 OS=Mus musculus OX=10090 GN=Lmnb2 PE=1 SV=1	6.64
Npm1	Npm1 protein OS=Mus musculus OX=10090 GN=Npm1 PE=2 SV=1	6.64
	Predicted gene 7324 OS=Mus musculus OX=10090 GN=Gm7324 PE=4 SV=1	6.64
Hnrnpa0	Heterogeneous nuclear ribonucleoprotein A0 OS=Mus musculus OX=10090 GN=Hnrnpa0 PE=1 SV=1	6.64
	Heterogeneous nuclear ribonucleoprotein D-like (Fragment) OS=Mus musculus OX=10090 GN=Hnrnpdl PE=1 SV=1	3.27
Sarnp; Gm6563	SAP domain-containing ribonucleoprotein OS=Mus musculus OX=10090 GN=Sarnp PE=1 SV=3	6.64
Alyref	THO complex subunit 4 OS=Mus musculus OX=10090 GN=Alyref PE=1 SV=3	2.78
Psip1	PC4 and SFRS1-interacting protein OS=Mus musculus OX=10090 GN=Psip1 PE=1 SV=1	6.64
Sfn	14-3-3 protein sigma OS=Mus musculus OX=10090 GN=Sfn PE=2 SV=1
Hmgn2	Non-histone chromosomal protein HMG-17 OS=Mus musculus OX=10090 GN=Hmgn2 PE=1 SV=1	3.36
Gm8994	Predicted gene 8994 OS=Mus musculus OX=10090 GN=Gm8994 PE=3 SV=2	-6.64
Ppp1r9b	Neurabin-2 OS=Mus musculus OX=10090 GN=Ppp1r9b PE=1 SV=1	-2.09
Gas7	Growth arrest-specific protein 7 OS=Mus musculus OX=10090 GN=Gas7 PE=1 SV=1	6.64
	Protein canopy homolog 4 (Fragment) OS=Mus musculus OX=10090 GN=Cnpy4 PE=1 SV=1	6.64
Emd	Emerin OS=Mus musculus OX=10090 GN=Emd PE=1 SV=1	6.64
1500011K16Rik	Mitoregulin OS=Mus musculus OX=10090 GN=Mtln PE=1 SV=1	-2.07
Ddx39	Uncharacterized protein OS=Mus musculus OX=10090 GN=Ddx39 PE=2 SV=1	6.64
Mrpl48	MCG2852, isoform CRA_a OS=Mus musculus OX=10090 GN=Mrpl48 PE=2 SV=1	6.64
Safb	Scaffold attachment factor B1 OS=Mus musculus OX=10090 GN=Safb PE=1 SV=2	6.64
Srrm2	Serine/arginine repetitive matrix protein 2 OS=Mus musculus OX=10090 GN=Srrm2 PE=1 SV=3	6.64
Tcof1	Tcof1 protein (Fragment) OS=Mus musculus OX=10090 GN=Tcof1 PE=2 SV=1	6.64
LOC625454	Predicted gene 17190 OS=Mus musculus OX=10090 GN=Gm17190 PE=1 SV=1
Chd4	MKIAA4075 protein (Fragment) OS=Mus musculus OX=10090 GN=Chd4 PE=2 SV=1	3.11
Gcat	2-amino-3-ketobutyrate coenzyme A ligase, mitochondrial OS=Mus musculus OX=10090 GN=Gcat PE=1 SV=2	6.64
Psmc3	Uncharacterized protein OS=Mus musculus OX=10090 GN=Psmc3 PE=2 SV=1	0.44
Nop56	Nucleolar protein 56 (Fragment) OS=Mus musculus OX=10090 GN=Nop56 PE=1 SV=1	6.64
	NADH dehydrogenase [ubiquinone] flavoprotein 1, mitochondrial OS=Mus musculus OX=10090 GN=Ndufv1 PE=1 SV=1	6.64
Efemp1	EGF-containing fibulin-like extracellular matrix protein 1 OS=Mus musculus OX=10090 GN=Efemp1 PE=1 SV=1	6.64
Hmgn5	High mobility group nucleosome-binding domain-containing protein 5 OS=Mus musculus OX=10090 GN=Hmgn5 PE=1 SV=2	6.64
Higd2a	HIG1 domain family member 2A OS=Mus musculus OX=10090 GN=Higd2a PE=3 SV=1	6.64
Hmgn3	High mobility group nucleosome-binding domain-containing protein 3 OS=Mus musculus OX=10090 GN=Hmgn3 PE=1 SV=1	6.64
Ddx56	Probable ATP-dependent RNA helicase DDX56 OS=Mus musculus OX=10090 GN=Ddx56 PE=2 SV=1	6.64
Eif4b	Uncharacterized protein OS=Mus musculus OX=10090 GN=Eif4b PE=2 SV=1	6.64
Smc3	Smc3 protein (Fragment) OS=Mus musculus OX=10090 GN=Smc3 PE=2 SV=1	6.64
Smarce1	SWI/SNF-related matrix-associated actin-dependent regulator of chromatin subfamily E member 1 OS=Mus musculus OX=10090 GN=Smarce1 PE=1 SV=1	6.64
Wdr1	Uncharacterized protein OS=Mus musculus OX=10090 GN=Wdr1 PE=2 SV=1	1.22
Sco2	Protein SCO2 homolog, mitochondrial OS=Mus musculus OX=10090 GN=Sco2 PE=1 SV=1	6.64
Nmt1	Glycylpeptide N-tetradecanoyltransferase 1 OS=Mus musculus OX=10090 GN=Nmt1 PE=1 SV=1	6.64
Selrc1; Coa7	Cytochrome c oxidase assembly factor 7 OS=Mus musculus OX=10090 GN=Coa7 PE=1 SV=1	2.16
Apoa1	Apolipoprotein A-I OS=Mus musculus OX=10090 GN=Apoa1 PE=1 SV=2	-6.64
Eps8	Uncharacterized protein OS=Mus musculus OX=10090 GN=Eps8 PE=2 SV=1	-6.64
Itgav	Integrin alpha-V OS=Mus musculus OX=10090 GN=Itgav PE=1 SV=1	-3.53
Tra2b	Transformer-2 protein homolog beta OS=Mus musculus OX=10090 GN=Tra2b PE=1 SV=1	6.64
Rrs1	Ribosome biogenesis regulatory protein (Fragment) OS=Mus musculus OX=10090 GN=Rrs1 PE=2 SV=2
Fus	Uncharacterized protein OS=Mus musculus OX=10090 PE=2 SV=1	6.64
Srsf7	Serine/arginine-rich splicing factor 7 OS=Mus musculus OX=10090 GN=Srsf7 PE=1 SV=1	6.64
Rad21	Uncharacterized protein (Fragment) OS=Mus musculus OX=10090 GN=Rad21 PE=2 SV=1	6.64
Nsf	Vesicle-fusing ATPase OS=Mus musculus OX=10090 GN=Nsf PE=1 SV=2
Bcl2l13	Bcl-2-like protein 13 OS=Mus musculus OX=10090 GN=Bcl2l13 PE=1 SV=2	6.64
Snrpd1	Small nuclear ribonucleoprotein Sm D1 OS=Mus musculus OX=10090 GN=Snrpd1 PE=1 SV=1	6.64
Adnp	Activity-dependent neuroprotector homeobox protein OS=Mus musculus OX=10090 GN=Adnp PE=1 SV=2
Eif3d	Eukaryotic translation initiation factor 3 subunit D OS=Mus musculus OX=10090 GN=Eif3d PE=1 SV=2	6.64
Nucks1	Nuclear ubiquitous casein and cyclin-dependent kinase substrate 1 OS=Mus musculus OX=10090 GN=Nucks1 PE=1 SV=1	6.64
	Interleukin enhancer-binding factor 3 (Fragment) OS=Mus musculus OX=10090 GN=Ilf3 PE=1 SV=1	2.76
Myg1	Melanocyte proliferating gene 1 OS=Mus musculus OX=10090 GN=Myg1 PE=2 SV=1	-0.56
	Afadin OS=Mus musculus OX=10090 GN=Afdn PE=1 SV=2
1500003O03Rik; Chp1	Calcineurin B homologous protein 1 OS=Mus musculus OX=10090 GN=Chp1 PE=1 SV=2	-6.64
Eif4g1	Eukaryotic translation initiation factor 4 gamma 1 OS=Mus musculus OX=10090 GN=Eif4g1 PE=1 SV=1	2.38
Cobll1	Cordon-bleu protein-like 1 OS=Mus musculus OX=10090 GN=Cobll1 PE=1 SV=2	6.64
Bgn	Biglycan OS=Mus musculus OX=10090 GN=Bgn PE=2 SV=1	-1.89
Nup35	Nucleoporin NUP35 OS=Mus musculus OX=10090 GN=Nup35 PE=1 SV=2	6.64
Add1	Adducin 1 (Alpha) OS=Mus musculus OX=10090 GN=Add1 PE=2 SV=1	6.64
Parp1	Poly [ADP-ribose] polymerase OS=Mus musculus OX=10090 GN=Parp1 PE=2 SV=1	6.64
Fam120a	Constitutive coactivator of PPAR-gamma-like protein 1 OS=Mus musculus OX=10090 GN=FAM120A PE=1 SV=2	6.64
Srsf10	Uncharacterized protein OS=Mus musculus OX=10090 GN=Srsf10 PE=2 SV=1	2.04
Sf3b2	Splicing factor 3b, subunit 2 OS=Mus musculus OX=10090 GN=Sf3b2 PE=2 SV=1	6.64
Cirbp	Cold-inducible RNA-binding protein OS=Mus musculus OX=10090 GN=Cirbp PE=1 SV=1	6.64
Acot10	Acyl-coenzyme A thioesterase 10, mitochondrial OS=Mus musculus OX=10090 GN=Acot10 PE=2 SV=1	-6.64
Parp3	Protein mono-ADP-ribosyltransferase PARP3 OS=Mus musculus OX=10090 GN=Parp3 PE=2 SV=1	6.64
Hn1; Jpt1	Jupiter microtubule associated homolog 1 OS=Mus musculus OX=10090 GN=Jpt1 PE=1 SV=3	6.64
	Metal-response element-binding transcription factor 2 OS=Mus musculus OX=10090 GN=Mtf2 PE=1 SV=1
Iscu	Iron-sulfur cluster assembly enzyme ISCU, mitochondrial OS=Mus musculus OX=10090 GN=Iscu PE=1 SV=1
Usp5	Ubiquitin carboxyl-terminal hydrolase 5 OS=Mus musculus OX=10090 GN=Usp5 PE=1 SV=1	6.64
	Serine protease HTRA2, mitochondrial OS=Mus musculus OX=10090 GN=Htra2 PE=1 SV=1	0.51
	General transcription factor II-I (Fragment) OS=Mus musculus OX=10090 GN=Gtf2i PE=1 SV=2	2.54
Pes1	Pescadillo homolog OS=Mus musculus OX=10090 GN=Pes1 PE=1 SV=1
Dpm1	Dolichol-phosphate mannosyltransferase subunit 1 OS=Mus musculus OX=10090 GN=Dpm1 PE=1 SV=1	6.64
Baz1b	Tyrosine-protein kinase BAZ1B OS=Mus musculus OX=10090 GN=Baz1b PE=1 SV=2	6.64
Pds5b	Sister chromatid cohesion protein PDS5 homolog B OS=Mus musculus OX=10090 GN=Pds5b PE=1 SV=1	6.64
Myo1d	Myo1d protein OS=Mus musculus OX=10090 GN=Myo1d PE=2 SV=1	-6.64
	RNA cytidine acetyltransferase (Fragment) OS=Mus musculus OX=10090 GN=Nat10 PE=1 SV=1	-2.6
Ssr2	Translocon-associated protein subunit beta OS=Mus musculus OX=10090 GN=Ssr2 PE=1 SV=1	-6.64
Trmt10c	tRNA methyltransferase 10 homolog C OS=Mus musculus OX=10090 GN=Trmt10c PE=1 SV=2
Mtch1	Uncharacterized protein OS=Mus musculus OX=10090 GN=Mtch1 PE=2 SV=1	6.64
Vasp	Vasodilator-stimulated phosphoprotein OS=Mus musculus OX=10090 GN=Vasp PE=1 SV=4	-6.64
Gatad2b	Gatad2b protein (Fragment) OS=Mus musculus OX=10090 GN=Gatad2b PE=2 SV=1	6.64
Phf5a	PHD finger-like domain-containing protein 5A OS=Mus musculus OX=10090 GN=Phf5a PE=1 SV=1	6.64
	Thy-1 membrane glycoprotein (Fragment) OS=Mus musculus OX=10090 GN=Thy1 PE=1 SV=1	-6.64
	Copine-1 (Fragment) OS=Mus musculus OX=10090 GN=Cpne1 PE=1 SV=1	6.64
Slc39a11	Zinc transporter ZIP11 OS=Mus musculus OX=10090 GN=Slc39a11 PE=1 SV=1
Atxn2l	Ataxin-2-like protein OS=Mus musculus OX=10090 GN=Atxn2l PE=1 SV=1	6.64
Arl6ip3	ARL-6 interacting protein-3 (Fragment) OS=Mus musculus OX=10090 GN=Arl6ip3 PE=2 SV=1	6.64
Rap2c	Ras-related protein Rap-2c OS=Mus musculus OX=10090 GN=Rap2c PE=1 SV=1	-6.64
Mrpl24	39S ribosomal protein L24, mitochondrial OS=Mus musculus OX=10090 GN=Mrpl24 PE=1 SV=1	1.07
Zfp207	BUB3-interacting and GLEBS motif-containing protein ZNF207 OS=Mus musculus OX=10090 GN=Znf207 PE=1 SV=1	6.64
Creld2	Cysteine-rich with EGF-like domain protein 2 OS=Mus musculus OX=10090 GN=Creld2 PE=1 SV=1	6.64
Snw1	SNW domain-containing protein 1 OS=Mus musculus OX=10090 GN=Snw1 PE=1 SV=1	6.64
Limch1	LIM and calponin homology domains-containing protein 1 OS=Mus musculus OX=10090 GN=Limch1 PE=1 SV=2	-6.64
Nup85	Nuclear pore complex protein Nup85 OS=Mus musculus OX=10090 GN=Nup85 PE=1 SV=1
Has1	Hyaluronan synthase1 OS=Mus musculus OX=10090 GN=Has1 PE=2 SV=1
Pdap1	Pdap1 protein (Fragment) OS=Mus musculus OX=10090 GN=Pdap1 PE=2 SV=1	6.64
	Carnitine O-acetyltransferase (Fragment) OS=Mus musculus OX=10090 GN=Crat PE=1 SV=2	0.26
Actr2	Actin-related protein 2 OS=Mus musculus OX=10090 GN=Actr2 PE=1 SV=1	-6.64
Fgf5	Fibroblast growth factor 5 OS=Mus musculus OX=10090 GN=Fgf5 PE=2 SV=1
Gspt1	Uncharacterized protein OS=Mus musculus OX=10090 GN=Gspt1 PE=2 SV=1	-6.64
Ewsr1	Uncharacterized protein (Fragment) OS=Mus musculus OX=10090 GN=Ewsr1 PE=2 SV=1	6.64
Gadd45gip1	Growth arrest and DNA damage-inducible proteins-interacting protein 1 OS=Mus musculus OX=10090 GN=Gadd45gip1 PE=1 SV=1	-6.64
Apmap	Adipocyte plasma membrane-associated protein OS=Mus musculus OX=10090 GN=Apmap PE=1 SV=1	6.64
Ado	2-aminoethanethiol dioxygenase OS=Mus musculus OX=10090 GN=Ado PE=1 SV=2	-0.37
Fen1	Flap endonuclease 1 OS=Mus musculus OX=10090 GN=Fen1 PE=2 SV=1	-1.09
Sp3	Sp3 (Fragment) OS=Mus musculus OX=10090 GN=Sp3 PE=4 SV=1	6.64
Pars2	Probable proline--tRNA ligase, mitochondrial OS=Mus musculus OX=10090 GN=Pars2 PE=1 SV=2
Gss	Glutathione synthetase OS=Mus musculus OX=10090 GN=Gss PE=1 SV=1	6.64
Adck2	AarF domain containing kinase 2, isoform CRA_a OS=Mus musculus OX=10090 GN=Adck2 PE=1 SV=1
Ubtf	Uncharacterized protein OS=Mus musculus OX=10090 GN=Ubtf PE=2 SV=1	6.64
Pdcd4	Programmed cell death protein 4 OS=Mus musculus OX=10090 GN=Pdcd4 PE=1 SV=1	6.64
Jund	Transcription factor jun-D OS=Mus musculus OX=10090 GN=Jund PE=1 SV=1	6.64
LOC102635990	RIKEN cDNA 4932415D10 gene OS=Mus musculus OX=10090 GN=4932415D10Rik PE=4 SV=1
Mylk	Myosin light chain kinase, smooth muscle OS=Mus musculus OX=10090 GN=Mylk PE=1 SV=3
Tmcc2	Uncharacterized protein OS=Mus musculus OX=10090 GN=Tmcc2 PE=2 SV=1	6.64
Dnm2	Dynamin-2 OS=Mus musculus OX=10090 GN=Dnm2 PE=1 SV=1
Snrpg	Small nuclear ribonucleoprotein G OS=Mus musculus OX=10090 PE=2 SV=1	6.64
Zadh2	Prostaglandin reductase-3 OS=Mus musculus OX=10090 GN=Zadh2 PE=1 SV=1	6.64
Rras	Ras-related protein R-Ras OS=Mus musculus OX=10090 GN=Rras PE=1 SV=1	-6.64
Sh3gl1	Uncharacterized protein OS=Mus musculus OX=10090 GN=Sh3gl1 PE=2 SV=1	-6.64
Dctn2	Dynactin 2 OS=Mus musculus OX=10090 GN=Dctn2 PE=1 SV=1	-0.55
Pld3	Phospholipase D3 OS=Mus musculus OX=10090 GN=Pld3 PE=1 SV=1	6.64
Ugcg	Ceramide glucosyltransferase OS=Mus musculus OX=10090 GN=Ugcg PE=1 SV=1	-2.19
Clpp	ATP-dependent Clp protease proteolytic subunit (Fragment) OS=Mus musculus OX=10090 GN=Clpp PE=2 SV=1
Drg1	Developmentally-regulated GTP-binding protein 1 OS=Mus musculus OX=10090 GN=Drg1 PE=1 SV=1	6.64
Clic4	Uncharacterized protein (Fragment) OS=Mus musculus OX=10090 GN=Clic4 PE=2 SV=1	-1.97
Pdzrn3	Uncharacterized protein (Fragment) OS=Mus musculus OX=10090 GN=Pdzrn3 PE=2 SV=1	1.5
Esyt2	Extended synaptotagmin-2 OS=Mus musculus OX=10090 GN=Esyt2 PE=1 SV=1
Eif4g2	Uncharacterized protein (Fragment) OS=Mus musculus OX=10090 GN=Eif4g2 PE=2 SV=1
	Bridging integrator 2 OS=Mus musculus OX=10090 GN=Bin2 PE=1 SV=1
Pik3r5	Phosphoinositide-3-kinase, regulatory subunit 5, p101 OS=Mus musculus OX=10090 GN=Pik3r5 PE=1 SV=1
Psmc5	Uncharacterized protein OS=Mus musculus OX=10090 GN=Psmc5 PE=2 SV=1	-6.64
Sae1	SUMO-activating enzyme subunit 1 OS=Mus musculus OX=10090 GN=Sae1 PE=1 SV=1	6.64
Hdac2	Histone deacetylase OS=Mus musculus OX=10090 GN=Hdac2 PE=1 SV=1
	Arginine and glutamate-rich protein 1 (Fragment) OS=Mus musculus OX=10090 GN=Arglu1 PE=1 SV=1	6.64
Vamp8	Vesicle-associated membrane protein 8 OS=Mus musculus OX=10090 GN=Vamp8 PE=1 SV=1	0.96
Wibg; Pym1	Partner of Y14 and mago OS=Mus musculus OX=10090 GN=Pym1 PE=1 SV=2	6.64
Extl1	Uncharacterized protein (Fragment) OS=Mus musculus OX=10090 GN=Extl1 PE=2 SV=1

## Sheet: CRLS1KO moderate KO defect
Genes	ProteinDescriptions	log2 ratio Patient/WT	Adj.Pvalue
Col1a2	Uncharacterized protein (Fragment) OS=Mus musculus OX=10090 GN=Col1a2 PE=2 SV=1	1.2	1.37e-05
Cfl1	Cofilin 1, non-muscle OS=Mus musculus OX=10090 GN=Cfl1 PE=2 SV=1	-2.33	2.32e-05
Eef1a1; LOC101056619	Elongation factor 1-alpha 1 OS=Mus musculus OX=10090 GN=Eef1a1 PE=1 SV=3	-2.4	3.12e-05
Atp1a1	Sodium/potassium-transporting ATPase subunit alpha-1 OS=Mus musculus OX=10090 GN=Atp1a1 PE=1 SV=1	-2.14	3.12e-05
Ndufa2	NADH dehydrogenase [ubiquinone] 1 alpha subcomplex subunit 2 OS=Mus musculus OX=10090 GN=Ndufa2 PE=1 SV=3	-1.47	3.12e-05
Aars	Alanyl-tRNA synthase OS=Mus musculus OX=10090 GN=Aars PE=2 SV=1	-2.34	3.27e-05
Vim	Vimentin OS=Mus musculus OX=10090 GN=Vim PE=1 SV=1	1.25	3.47e-05
Hdlbp	Vigilin OS=Mus musculus OX=10090 GN=Hdlbp PE=1 SV=1	1.57	3.47e-05
Pkm	Pyruvate kinase PKM OS=Mus musculus OX=10090 GN=Pkm PE=1 SV=4	-1.54	3.98e-05
Lin7c	Protein lin-7 homolog C OS=Mus musculus OX=10090 GN=Lin7c PE=1 SV=2	-1.69	3.99e-05
Rtn4	Reticulon-4 OS=Mus musculus OX=10090 GN=Rtn4 PE=1 SV=2	2.26	4.53e-05
Ncl	Uncharacterized protein OS=Mus musculus OX=10090 GN=Ncl PE=2 SV=1	-1.29	5.62e-05
Mrpl47	39S ribosomal protein L47, mitochondrial OS=Mus musculus OX=10090 GN=Mrpl47 PE=1 SV=2	2.32	6.08e-05
Hnrnpu	Uncharacterized protein OS=Mus musculus OX=10090 GN=Hnrnpu PE=2 SV=1	-3.75	6.08e-05
Atp2a2	Sarcoplasmic/endoplasmic reticulum calcium ATPase 2 OS=Mus musculus OX=10090 GN=Atp2a2 PE=1 SV=2	0.93	6.22e-05
2007-09-01	Septin-7 OS=Mus musculus OX=10090 GN=Sept7 PE=1 SV=2	2.03	7.6e-05
Mtap	S-methyl-5'-thioadenosine phosphorylase OS=Mus musculus OX=10090 GN=Mtap PE=1 SV=1	-3.08	7.6e-05
Rpl36	60S ribosomal protein L36 OS=Mus musculus OX=10090 GN=Rpl36 PE=1 SV=1	1.48	7.65e-05
Spnb2; Sptbn1	Spectrin beta chain, non-erythrocytic 1 OS=Mus musculus OX=10090 GN=Sptbn1 PE=1 SV=2	2.14	7.88e-05
Spna2; Sptan1	Spectrin alpha chain, non-erythrocytic 1 OS=Mus musculus OX=10090 GN=Sptan1 PE=1 SV=1	1.43	8.02e-05
	Hsc70-interacting protein OS=Mus musculus OX=10090 GN=St13 PE=1 SV=1	-2.86	8.02e-05
Myo1d	Uncharacterized protein (Fragment) OS=Mus musculus OX=10090 GN=Myo1d PE=2 SV=1	-3.13	8.02e-05
Hnrnph1	Heterogeneous nuclear ribonucleoprotein H OS=Mus musculus OX=10090 GN=Hnrnph1 PE=1 SV=1	-5.92	8.02e-05
Ctsl	Uncharacterized protein (Fragment) OS=Mus musculus OX=10090 GN=Ctsl PE=2 SV=1	2.89	8.41e-05
Uba1	Uncharacterized protein OS=Mus musculus OX=10090 GN=Uba1 PE=2 SV=1	-2.88	8.41e-05
Hspa5	Endoplasmic reticulum chaperone BiP OS=Mus musculus OX=10090 GN=Hspa5 PE=1 SV=3	1.37	8.82e-05
Vapb	Vesicle-associated membrane protein-associated protein B OS=Mus musculus OX=10090 GN=Vapb PE=1 SV=3	3.05	8.98e-05
Pck2	Uncharacterized protein OS=Mus musculus OX=10090 GN=Pck2 PE=2 SV=1	0.99	9.26e-05
Flnb	Filamin-B OS=Mus musculus OX=10090 GN=Flnb PE=1 SV=3	1.76	9.47e-05
Cct7	T-complex protein 1 subunit eta OS=Mus musculus OX=10090 GN=Cct7 PE=2 SV=1	-2.88	9.47e-05
Pa2g4	Proliferation-associated protein 2G4 OS=Mus musculus OX=10090 GN=Pa2g4 PE=1 SV=3	0.82	9.69e-05
Timm13	Mitochondrial import inner membrane translocase subunit Tim13 OS=Mus musculus OX=10090 GN=Timm13 PE=1 SV=1	3.91	0.000100494
Lars2	Leucyl-tRNA synthetase, mitochondrial OS=Mus musculus OX=10090 GN=Lars2 PE=2 SV=1	2.5	0.000101648
Ahnak	AHNAK nucleoprotein (desmoyokin) OS=Mus musculus OX=10090 GN=Ahnak PE=1 SV=1	1.18	0.000111319
Pdia3	Protein disulfide-isomerase A3 OS=Mus musculus OX=10090 GN=Pdia3 PE=1 SV=2	1.38	0.000111319
Asah1	Acid ceramidase OS=Mus musculus OX=10090 GN=Asah1 PE=1 SV=1	3.56	0.000111319
Rbms2	Scr3 OS=Mus musculus OX=10090 GN=Rbms2 PE=2 SV=1	1	0.000111319
Aifm1	Apoptosis-inducing factor 1, mitochondrial OS=Mus musculus OX=10090 GN=Aifm1 PE=1 SV=1	1.81	0.000114188
Vcp	Transitional endoplasmic reticulum ATPase OS=Mus musculus OX=10090 GN=Vcp PE=1 SV=4	1.39	0.000130779
Rcn3	Reticulocalbin-3 OS=Mus musculus OX=10090 GN=Rcn3 PE=1 SV=1	2.64	0.000143156
Ppif	Peptidyl-prolyl cis-trans isomerase F, mitochondrial OS=Mus musculus OX=10090 GN=Ppif PE=1 SV=1	1.52	0.000159265
Fam114a1	Protein Noxp20 OS=Mus musculus OX=10090 GN=Fam114a1 PE=1 SV=1	-3.84	0.000159265
2009-09-01	Septin-9 OS=Mus musculus OX=10090 GN=Sept9 PE=1 SV=1	1.86	0.000167775
G3bp1	MKIAA4115 protein (Fragment) OS=Mus musculus OX=10090 GN=G3bp1 PE=2 SV=1	2.6	0.000174107
Fth1	Ferritin heavy chain OS=Mus musculus OX=10090 GN=Fth1 PE=1 SV=2	1.91	0.000180971
Timm8b	Mitochondrial import inner membrane translocase subunit Tim8 B OS=Mus musculus OX=10090 GN=Timm8b PE=1 SV=1	4.07	0.000188574
Rpl23a	Rpl23a protein (Fragment) OS=Mus musculus OX=10090 GN=Rpl23a PE=2 SV=1	1.26	0.000193313
Prkcdbp; Cavin3	Caveolae-associated protein 3 OS=Mus musculus OX=10090 GN=Cavin3 PE=1 SV=1	1.72	0.000204525
Lamb1	Laminin B1 subunit 1 OS=Mus musculus OX=10090 GN=Lamb1 PE=2 SV=1	0.99	0.000208329
Rps24	40S ribosomal protein S24 OS=Mus musculus OX=10090 GN=Rps24 PE=2 SV=1	1.65	0.000208329
Bckdha	2-oxoisovalerate dehydrogenase subunit alpha OS=Mus musculus OX=10090 GN=Bckdha PE=1 SV=1	2.28	0.000208981
Flnc	Filamin-C OS=Mus musculus OX=10090 GN=Flnc PE=1 SV=3	1.1	0.000217371
Cox7c; Gm12338; LOC100048613; LOC102642884	Cytochrome c oxidase subunit 7C, mitochondrial OS=Mus musculus OX=10090 GN=Cox7c PE=1 SV=1	3.27	0.000250272
Tubb4b	Tubulin beta-4B chain OS=Mus musculus OX=10090 GN=Tubb4b PE=1 SV=1	-2.63	0.000256567
Pdha1	Pyruvate dehydrogenase E1 component subunit alpha OS=Mus musculus OX=10090 GN=Pdha1 PE=1 SV=1	0.74	0.000303514
Scp2	Non-specific lipid-transfer protein OS=Mus musculus OX=10090 GN=Scp2 PE=1 SV=3	1.97	0.000303795
Impdh2	Inosine-5'-monophosphate dehydrogenase OS=Mus musculus OX=10090 GN=Impdh2 PE=2 SV=1	-2.66	0.000303795
Atad1	ATPase family AAA domain-containing protein 1 OS=Mus musculus OX=10090 GN=Atad1 PE=1 SV=1	2.17	0.000305684
	Protein S100-A4 (Fragment) OS=Mus musculus OX=10090 GN=S100a4 PE=1 SV=1	-2.67	0.000311008
Hist1h3d; Hist1h3f; Hist2h3c1; Hist2h3b; Hist2h3c2; Hist1h3c; Hist1h3e; Hist1h3b	Histone H3 OS=Mus musculus OX=10090 GN=Hist2h3b PE=2 SV=1	-2.04	0.000334676
Ran	GTP-binding nuclear protein Ran OS=Mus musculus OX=10090 GN=Ran PE=2 SV=1	-2.89	0.000339179
Lman1	Protein ERGIC-53 OS=Mus musculus OX=10090 GN=Lman1 PE=1 SV=1	1.09	0.00033918
Lox	Lysyl oxidase OS=Mus musculus OX=10090 GN=Lox PE=2 SV=1	2.47	0.000350282
Myh9	Myosin-9 OS=Mus musculus OX=10090 GN=Myh9 PE=1 SV=4	0.94	0.000352698
Fscn1	Fascin OS=Mus musculus OX=10090 GN=Fscn1 PE=1 SV=4	-3.87	0.000358476
	AHNAK nucleoprotein 2 (Fragment) OS=Mus musculus OX=10090 GN=Ahnak2 PE=1 SV=1	2.45	0.000361871
	40S ribosomal protein S19 (Fragment) OS=Mus musculus OX=10090 GN=Rps19 PE=1 SV=2	1.78	0.000361871
	Branched-chain-amino-acid aminotransferase OS=Mus musculus OX=10090 GN=Bcat2 PE=1 SV=1	3	0.000361871
Lonp1	Lon protease homolog, mitochondrial OS=Mus musculus OX=10090 GN=Lonp1 PE=1 SV=2	0.35	0.00037944
Ehd1	Uncharacterized protein OS=Mus musculus OX=10090 GN=Ehd1 PE=2 SV=1	3.04	0.000379695
Itga5	Integrin alpha 5 (Fibronectin receptor alpha) OS=Mus musculus OX=10090 GN=Itga5 PE=2 SV=1	1.52	0.000384749
Oxsr1	MKIAA1101 protein (Fragment) OS=Mus musculus OX=10090 GN=mKIAA1101 PE=4 SV=1	-3.68	0.000398809
Hist1h2bb	Histone H2B type 1-B OS=Mus musculus OX=10090 GN=Hist1h2bb PE=1 SV=3	-1.72	0.000410092
Rpl5	MCG13589 OS=Mus musculus OX=10090 GN=Rpl5 PE=1 SV=1	1.62	0.000417697
Sco1	Protein SCO1 homolog, mitochondrial OS=Mus musculus OX=10090 GN=Sco1 PE=1 SV=1	2.15	0.000417697
Cav2	Caveolin-2 OS=Mus musculus OX=10090 GN=Cav2 PE=1 SV=1	1.99	0.000461969
Dnajc15	DnaJ homolog subfamily C member 15 OS=Mus musculus OX=10090 GN=Dnajc15 PE=1 SV=1	1.4	0.000510816
Aldoa	Fructose-bisphosphate aldolase OS=Mus musculus OX=10090 GN=Aldoa PE=1 SV=1	-2.66	0.000522309
Gapdh	Glyceraldehyde-3-phosphate dehydrogenase OS=Mus musculus OX=10090 GN=Gapdh PE=1 SV=1	-2.56	0.000523599
Mrpl1	39S ribosomal protein L1, mitochondrial OS=Mus musculus OX=10090 GN=Mrpl1 PE=1 SV=2	1.41	0.000530979
Mrpl24	39S ribosomal protein L24, mitochondrial OS=Mus musculus OX=10090 GN=Mrpl24 PE=1 SV=1	2.55	0.000566769
Acadvl	Very long-chain specific acyl-CoA dehydrogenase, mitochondrial OS=Mus musculus OX=10090 GN=Acadvl PE=1 SV=3	1.27	0.000585734
Isoc2a	Isoc2a protein OS=Mus musculus OX=10090 GN=Isoc2a PE=2 SV=1	3.75	0.000587738
Hint1	Histidine triad nucleotide-binding protein 1 OS=Mus musculus OX=10090 GN=Hint1 PE=1 SV=3	-3.18	0.000703589
Hnrnpl	Heterogeneous nuclear ribonucleoprotein L OS=Mus musculus OX=10090 GN=Hnrnpl PE=1 SV=2	-4.43	0.000707473
Plekho2	Pleckstrin homology domain-containing family O member 2 OS=Mus musculus OX=10090 GN=Plekho2 PE=1 SV=1	-4.05	0.000714871
Apmap	Adipocyte plasma membrane-associated protein OS=Mus musculus OX=10090 GN=Apmap PE=1 SV=1	2.54	0.000718321
Tpi1	Triosephosphate isomerase OS=Mus musculus OX=10090 GN=Tpi1 PE=1 SV=4	-1.89	0.000736414
Eci1	Enoyl-CoA delta isomerase 1, mitochondrial OS=Mus musculus OX=10090 GN=Eci1 PE=1 SV=2	1.55	0.000747395
Dstn	Destrin OS=Mus musculus OX=10090 GN=Dstn PE=1 SV=1	-2.06	0.000761846
Tomm5	Mitochondrial import receptor subunit TOM5 homolog OS=Mus musculus OX=10090 GN=Tomm5 PE=3 SV=1	1.87	0.000787557
Rpl39	MCG17585 OS=Mus musculus OX=10090 GN=Rpl39 PE=2 SV=1	4.39	0.000787557
	Plastin-3 (Fragment) OS=Mus musculus OX=10090 GN=Pls3 PE=1 SV=1	-2.14	0.000849477
Acadsb	Short/branched chain specific acyl-CoA dehydrogenase, mitochondrial OS=Mus musculus OX=10090 GN=Acadsb PE=1 SV=1	1.65	0.000849944
Actr1a	Alpha-centractin OS=Mus musculus OX=10090 GN=Actr1a PE=1 SV=1	-2.87	0.000869843
Slc25a13	Uncharacterized protein OS=Mus musculus OX=10090 GN=Slc25a13 PE=2 SV=1	2.78	0.000918423
Cpox	Oxygen-dependent coproporphyrinogen-III oxidase, mitochondrial OS=Mus musculus OX=10090 GN=Cpox PE=1 SV=2	2.36	0.000956244
Taco1	Translational activator of cytochrome c oxidase 1 OS=Mus musculus OX=10090 GN=Taco1 PE=1 SV=1	1.2	0.000967263
Cox5a	Cytochrome c oxidase subunit 5A, mitochondrial OS=Mus musculus OX=10090 GN=Cox5a PE=1 SV=2	-1.05	0.000973989
Trnt1	CCA tRNA nucleotidyltransferase 1, mitochondrial OS=Mus musculus OX=10090 GN=Trnt1 PE=1 SV=1	1.48	0.000981394
	NADH dehydrogenase [ubiquinone] 1 alpha subcomplex subunit 9, mitochondrial OS=Mus musculus OX=10090 GN=Ndufa9 PE=1 SV=1	-2.32	0.00104917
Sfpq	Splicing factor, proline- and glutamine-rich OS=Mus musculus OX=10090 GN=Sfpq PE=1 SV=1	-6.64	0.00106546
Pura	Transcriptional activator protein Pur-alpha OS=Mus musculus OX=10090 GN=Pura PE=1 SV=1	1.79	0.00107422
Aldh18a1	Delta-1-pyrroline-5-carboxylate synthase OS=Mus musculus OX=10090 GN=Aldh18a1 PE=2 SV=1	0.66	0.00107913
Oat	Ornithine aminotransferase OS=Mus musculus OX=10090 GN=Oat PE=1 SV=1	1.65	0.00111889
Acadl	Long-chain specific acyl-CoA dehydrogenase, mitochondrial OS=Mus musculus OX=10090 GN=Acadl PE=1 SV=2	0.79	0.00111889
Tubb6	Tubulin beta chain OS=Mus musculus OX=10090 GN=Tubb6 PE=1 SV=1	-5.14	0.00111889
	RNA cytidine acetyltransferase (Fragment) OS=Mus musculus OX=10090 GN=Nat10 PE=1 SV=1	-2.8	0.00111889
Prdm16	PR domain zinc finger protein 16 OS=Mus musculus OX=10090 GN=Prdm16 PE=1 SV=1	-2.87	0.00111889
Timm8a1	Mitochondrial import inner membrane translocase subunit Tim8 A OS=Mus musculus OX=10090 GN=Timm8a1 PE=1 SV=1	2.79	0.00113014
2410015M20Rik	MICOS complex subunit MIC13 OS=Mus musculus OX=10090 GN=Micos13 PE=1 SV=1	1.96	0.00113014
Cct4	T-complex protein 1 subunit delta OS=Mus musculus OX=10090 GN=Cct4 PE=1 SV=3	-2.24	0.0011416
Fech	Ferrochelatase, mitochondrial OS=Mus musculus OX=10090 GN=Fech PE=1 SV=2	3.44	0.00114915
Tmtc3	Protein O-mannosyl-transferase TMTC3 OS=Mus musculus OX=10090 GN=Tmtc3 PE=1 SV=2	1.73	0.00115754
Pebp1	MCG7941, isoform CRA_f OS=Mus musculus OX=10090 GN=Pebp1 PE=1 SV=1	-2.69	0.00116028
Hsp90b1	Uncharacterized protein OS=Mus musculus OX=10090 GN=Hsp90b1 PE=2 SV=1	1.32	0.0011669
Echs1	Enoyl-CoA hydratase, mitochondrial OS=Mus musculus OX=10090 GN=Echs1 PE=1 SV=1	0.8	0.00117627
Rrbp1	Ribosome-binding protein 1 OS=Mus musculus OX=10090 GN=Rrbp1 PE=1 SV=1	2.2	0.00118656
Canx	Calnexin, isoform CRA_a OS=Mus musculus OX=10090 GN=Canx PE=1 SV=1	1.26	0.00120078
	Uncharacterized protein OS=Mus musculus OX=10090 PE=2 SV=1	3.67	0.00121511
Ranbp1	Uncharacterized protein OS=Mus musculus OX=10090 GN=Ranbp1 PE=2 SV=1	-2.47	0.00129228
Hnrnpk	Uncharacterized protein OS=Mus musculus OX=10090 GN=Hnrnpk PE=2 SV=1	-3.74	0.00129228
Nenf	Neudesin OS=Mus musculus OX=10090 GN=Nenf PE=1 SV=1	2.96	0.00131461
Asph	Aspartyl/asparaginyl beta-hydroxylase OS=Mus musculus OX=10090 GN=Asph PE=1 SV=1	0.87	0.00133515
Smarcd2	SWI/SNF-related matrix-associated actin-dependent regulator of chromatin subfamily D member 2 OS=Mus musculus OX=10090 GN=Smarcd2 PE=1 SV=2	-1.68	0.00133515
Mrps30	28S ribosomal protein S30, mitochondrial OS=Mus musculus OX=10090 GN=Mrps30 PE=1 SV=1	0.86	0.00135136
Gba	Lysosomal acid glucosylceramidase OS=Mus musculus OX=10090 GN=Gba PE=1 SV=1	1.75	0.00139131
Rps3	Uncharacterized protein OS=Mus musculus OX=10090 GN=Rps3 PE=2 SV=1	-0.65	0.00141205
Opa1	Dynamin-like 120 kDa protein, mitochondrial OS=Mus musculus OX=10090 GN=Opa1 PE=1 SV=1	2.87	0.0014202
Mogs	Mannosyl-oligosaccharide glucosidase OS=Mus musculus OX=10090 GN=Mogs PE=1 SV=1	2.26	0.00142057
Fkbp4	Peptidyl-prolyl cis-trans isomerase FKBP4 OS=Mus musculus OX=10090 GN=Fkbp4 PE=1 SV=5	-2.25	0.00142057
Park7	Protein/nucleic acid deglycase DJ-1 OS=Mus musculus OX=10090 GN=Park7 PE=1 SV=1	-3.18	0.00145771
Fn1	Fibronectin OS=Mus musculus OX=10090 GN=Fn1 PE=1 SV=4	1.41	0.0014667
Psap	Uncharacterized protein OS=Mus musculus OX=10090 GN=Psap PE=2 SV=1	0.64	0.0014667
2410091C18Rik; Ndufaf7	Protein arginine methyltransferase NDUFAF7, mitochondrial OS=Mus musculus OX=10090 GN=Ndufaf7 PE=1 SV=4	2.77	0.0014667
Nono	Uncharacterized protein OS=Mus musculus OX=10090 GN=Nono PE=2 SV=1	-6.64	0.00148044
Lrp1	Low density lipoprotein receptor-related protein 1 OS=Mus musculus OX=10090 GN=Lrp1 PE=1 SV=1	1.89	0.00151284
Cct5	T-complex protein 1 subunit epsilon OS=Mus musculus OX=10090 GN=Cct5 PE=1 SV=1	-1.26	0.00152354
Anxa5	Annexin A5 OS=Mus musculus OX=10090 GN=Anxa5 PE=1 SV=1	-2.05	0.00152354
Eif5a	Eukaryotic translation initiation factor 5A-1 OS=Mus musculus OX=10090 GN=Eif5a PE=1 SV=2	-2.71	0.00152937
Lrpprc	Leucine-rich PPR motif-containing protein, mitochondrial OS=Mus musculus OX=10090 GN=Lrpprc PE=1 SV=2	0.39	0.00153773
Rpl27; LOC108167922	60S ribosomal protein L27 OS=Mus musculus OX=10090 GN=Rpl27 PE=1 SV=2	1.51	0.00153773
Atp5e	ATP synthase subunit epsilon, mitochondrial OS=Mus musculus OX=10090 GN=Atp5f1e PE=1 SV=2	-1.92	0.00153773
Snrpb	Small nuclear ribonucleoprotein-associated protein B OS=Mus musculus OX=10090 GN=Snrpb PE=1 SV=1	-3.62	0.00160841
Cct3	T-complex protein 1 subunit gamma OS=Mus musculus OX=10090 GN=Cct3 PE=1 SV=1	-1.91	0.00161928
Ywhaz	14-3-3 protein zeta/delta OS=Mus musculus OX=10090 GN=Ywhaz PE=1 SV=1	-2.11	0.00165311
Nceh1	Neutral cholesterol ester hydrolase 1 OS=Mus musculus OX=10090 GN=Nceh1 PE=1 SV=1	3.28	0.00165901
Acot2	Acyl-CoA thioesterase 2 OS=Mus musculus OX=10090 GN=Acot2 PE=2 SV=1	1.06	0.00167069
Mrps14	28S ribosomal protein S14, mitochondrial OS=Mus musculus OX=10090 GN=Mrps14 PE=1 SV=1	1.44	0.00167069
Cyb5; Cyb5a	Cytochrome b5 OS=Mus musculus OX=10090 GN=Cyb5a PE=1 SV=2	2.45	0.00179272
Tuba1b	Tubulin alpha-1B chain OS=Mus musculus OX=10090 GN=Tuba1b PE=1 SV=2	-2.8	0.00181247
Mccc1	Methylcrotonoyl-CoA carboxylase subunit alpha, mitochondrial OS=Mus musculus OX=10090 GN=Mccc1 PE=1 SV=2	2.1	0.00181576
Ganab	Alpha glucosidase 2 alpha neutral subunit OS=Mus musculus OX=10090 GN=Ganab PE=2 SV=1	2.14	0.00184493
Lamc1	Laminin subunit gamma-1 OS=Mus musculus OX=10090 GN=Lamc1 PE=1 SV=1	3.31	0.00184493
Actc1	Uncharacterized protein OS=Mus musculus OX=10090 GN=Actc1 PE=2 SV=1	2.6	0.00186013
Clic1	Chloride intracellular channel protein OS=Mus musculus OX=10090 GN=Clic1 PE=2 SV=1	-4.42	0.00190905
Vps13a	Vacuolar protein sorting-associated protein 13A OS=Mus musculus OX=10090 GN=Vps13a PE=1 SV=1	-6.26	0.00190905
Sgpl1	MKIAA1252 protein (Fragment) OS=Mus musculus OX=10090 GN=Sgpl1 PE=2 SV=1	2.74	0.00194862
Actb	Actin, beta OS=Mus musculus OX=10090 GN=Actb PE=2 SV=1	-2.82	0.0019747
Hmox2	Heme oxygenase OS=Mus musculus OX=10090 GN=Hmox2 PE=2 SV=1	2.12	0.00203874
Clta	Clathrin light chain OS=Mus musculus OX=10090 GN=Clta PE=1 SV=1	3.55	0.00203874
Ddi2	Protein DDI1 homolog 2 OS=Mus musculus OX=10090 GN=Ddi2 PE=1 SV=1	-2.48	0.00203874
Tubb5	Tubulin beta-5 chain OS=Mus musculus OX=10090 GN=Tubb5 PE=1 SV=1	-1.69	0.00205254
Hist4h4; Hist1h4a; Hist1h4k; Hist1h4c; Hist1h4i; Hist1h4n; Hist1h4h; Hist1h4f; Hist1h4j; Hist1h4b; Hist1h4m; Hist1h4d; Hist2h4; LOC100862646; LOC102641229	Histone H4 OS=Mus musculus OX=10090 GN=Hist1h4a PE=1 SV=2	-1.37	0.00205254
Epb4.1l2; Epb41l2	Protein 4.1G OS=Mus musculus OX=10090 GN=Epb41l2 PE=2 SV=1	-0.82	0.00205254
Ces2b	Carboxylic ester hydrolase OS=Mus musculus OX=10090 GN=Ces2b PE=1 SV=1	3.76	0.00205254
Ak4	Adenylate kinase 4, mitochondrial OS=Mus musculus OX=10090 GN=Ak4 PE=1 SV=1	1.68	0.00206965
Lamp1	LAMP-1 OS=Mus musculus OX=10090 GN=Lamp1 PE=2 SV=1	1.48	0.002095
Mrpl3	39S ribosomal protein L3, mitochondrial OS=Mus musculus OX=10090 GN=Mrpl3 PE=1 SV=1	1.28	0.00213692
Rexo2	Oligoribonuclease, mitochondrial OS=Mus musculus OX=10090 GN=Rexo2 PE=1 SV=2	0.91	0.00214065
Tsfm	Elongation factor Ts, mitochondrial OS=Mus musculus OX=10090 GN=Tsfm PE=1 SV=1	2.21	0.00215653
Aga	Aspartylglucosaminidase OS=Mus musculus OX=10090 GN=Aga PE=1 SV=1	1.53	0.00224017
Prdx1	Peroxiredoxin-1 OS=Mus musculus OX=10090 GN=Prdx1 PE=1 SV=1	-1.89	0.00230066
Rps10	40S ribosomal protein S10 OS=Mus musculus OX=10090 GN=Rps10 PE=1 SV=1	2.25	0.00231544
Epdr1	Mammalian ependymin-related protein 1 OS=Mus musculus OX=10090 GN=Epdr1 PE=1 SV=1	2.03	0.00233452
Phgdh	D-3-phosphoglycerate dehydrogenase OS=Mus musculus OX=10090 GN=Phgdh PE=1 SV=3	-2.12	0.00234125
Sfxn1	Sideroflexin-1 OS=Mus musculus OX=10090 GN=Sfxn1 PE=1 SV=3	1.38	0.0023523
Lias	Lipoyl synthase, mitochondrial OS=Mus musculus OX=10090 GN=Lias PE=1 SV=1	2.35	0.00236218
Bola1	BolA-like protein 1 OS=Mus musculus OX=10090 GN=Bola1 PE=1 SV=1	2.09	0.00238096
Rpl11	Rpl11 protein OS=Mus musculus OX=10090 GN=Rpl11 PE=2 SV=1	0.74	0.00239203
Gm20571; Pet117	Protein PET117 homolog, mitochondrial OS=Mus musculus OX=10090 GN=Pet117 PE=3 SV=1	1.87	0.00239203
Calu	Calumenin OS=Mus musculus OX=10090 GN=Calu PE=1 SV=1	3.72	0.00239808
Slc12a2	Solute carrier family 12 member 2 OS=Mus musculus OX=10090 GN=Slc12a2 PE=1 SV=1	-3.34	0.00241053
Slc9a3r1	Na(+)/H(+) exchange regulatory cofactor NHE-RF1 OS=Mus musculus OX=10090 GN=Slc9a3r1 PE=1 SV=3	-2.05	0.00241746
Pdia6	Protein disulfide-isomerase A6 OS=Mus musculus OX=10090 GN=Pdia6 PE=1 SV=3	1.08	0.0024466
Mthfd2	Bifunctional methylenetetrahydrofolate dehydrogenase/cyclohydrolase, mitochondrial OS=Mus musculus OX=10090 GN=Mthfd2 PE=1 SV=1	1.3	0.00247785
Auh	Methylglutaconyl-CoA hydratase, mitochondrial OS=Mus musculus OX=10090 GN=Auh PE=1 SV=1	1.87	0.00254085
Gla	Alpha-galactosidase A OS=Mus musculus OX=10090 GN=Gla PE=1 SV=1	2.18	0.00258708
Hibch	3-hydroxyisobutyryl-CoA hydrolase, mitochondrial OS=Mus musculus OX=10090 GN=Hibch PE=1 SV=1	1.01	0.00259139
2011-09-01	Septin-11 OS=Mus musculus OX=10090 GN=Sept11 PE=1 SV=4	2.59	0.00260171
Ero1l	ERO1-like protein alpha OS=Mus musculus OX=10090 GN=Ero1a PE=1 SV=2	2.73	0.00264477
Ilk	Integrin-linked protein kinase OS=Mus musculus OX=10090 GN=Ilk PE=1 SV=2	2.39	0.00265282
Gfm1	Elongation factor G, mitochondrial OS=Mus musculus OX=10090 GN=Gfm1 PE=1 SV=1	2.1	0.00266198
Hspa9	Stress-70 protein, mitochondrial OS=Mus musculus OX=10090 GN=Hspa9 PE=1 SV=3	0.6	0.00275663
Idh2	Isocitrate dehydrogenase [NADP], mitochondrial OS=Mus musculus OX=10090 GN=Idh2 PE=1 SV=3	1.15	0.00278423
Gcat	2-amino-3-ketobutyrate coenzyme A ligase, mitochondrial OS=Mus musculus OX=10090 GN=Gcat PE=1 SV=2	3.76	0.00278423
Naca	Nascent polypeptide-associated complex subunit alpha, muscle-specific form OS=Mus musculus OX=10090 GN=Naca PE=1 SV=2	2.93	0.00278686
Ak2	Adenylate kinase 2, mitochondrial OS=Mus musculus OX=10090 GN=Ak2 PE=1 SV=5	3.12	0.00285091
Psat1	Phosphoserine aminotransferase OS=Mus musculus OX=10090 GN=Psat1 PE=1 SV=1	-1.32	0.00285091
Fam162a	Protein FAM162A OS=Mus musculus OX=10090 GN=Fam162a PE=1 SV=1	1.79	0.00285091
Calr	Uncharacterized protein (Fragment) OS=Mus musculus OX=10090 GN=Calr PE=2 SV=1	0.7	0.00292522
Snd1	Staphylococcal nuclease domain-containing protein 1 OS=Mus musculus OX=10090 GN=Snd1 PE=1 SV=1	2.22	0.00292522
Pitrm1	Presequence protease, mitochondrial OS=Mus musculus OX=10090 GN=Pitrm1 PE=1 SV=1	1.02	0.00296057
Srpr	Signal recognition particle receptor subunit alpha OS=Mus musculus OX=10090 GN=Srpra PE=1 SV=1	0.98	0.00298305
Fdx1l	Ferredoxin-2, mitochondrial OS=Mus musculus OX=10090 GN=Fdx2 PE=1 SV=1	2.39	0.00298305
Cyb5r1	Cytochrome b5 reductase 1, isoform CRA_a (Fragment) OS=Mus musculus OX=10090 GN=Cyb5r1 PE=1 SV=1	3.25	0.00299483
Gm15114	Predicted gene 15114 OS=Mus musculus OX=10090 GN=Gm15114 PE=4 SV=1	-6.53	0.00299483
Ptrf; Cavin1	Caveolae-associated protein 1 OS=Mus musculus OX=10090 GN=Cavin1 PE=1 SV=1	2.17	0.00301661
Atl3	Atlastin-3 OS=Mus musculus OX=10090 GN=Atl3 PE=1 SV=1	-2.65	0.00301661
Chchd2	Coiled-coil-helix-coiled-coil-helix domain-containing protein 2 OS=Mus musculus OX=10090 GN=Chchd2 PE=2 SV=1	2.35	0.00304955
Col1a1	Collagen alpha-1(I) chain OS=Mus musculus OX=10090 GN=Col1a1 PE=1 SV=4	1.26	0.00305156
Rpl9	MCG10266, isoform CRA_a OS=Mus musculus OX=10090 GN=Rpl9 PE=1 SV=1	0.52	0.00305156
Rpl23; LOC100044627; LOC100862455	60S ribosomal protein L23 OS=Mus musculus OX=10090 GN=Rpl23 PE=1 SV=1	0.97	0.00305156
	Beta-globin OS=Mus musculus OX=10090 GN=Hbbt1 PE=3 SV=1	-5.71	0.00305156
Ncstn	Uncharacterized protein (Fragment) OS=Mus musculus OX=10090 GN=Ncstn PE=2 SV=1	-1.76	0.00305156
Ppa2	Inorganic pyrophosphatase 2, mitochondrial OS=Mus musculus OX=10090 GN=Ppa2 PE=1 SV=1	1.5	0.00311821
Serpinh1	Uncharacterized protein OS=Mus musculus OX=10090 GN=Serpinh1 PE=2 SV=1	1.76	0.0031326
Dhrs7b	PexRAP OS=Mus musculus OX=10090 GN=Dhrs7b PE=2 SV=1	-1.02	0.0031326
Preb	Prolactin regulatory element binding, isoform CRA_b OS=Mus musculus OX=10090 GN=Preb PE=1 SV=1	0.95	0.0031326
Fmr1	Fragile X mental retardation syndrome 1 homolog OS=Mus musculus OX=10090 GN=Fmr1 PE=1 SV=1	1.68	0.0031326
Hnrnpa3	Heterogeneous nuclear ribonucleoprotein A3 OS=Mus musculus OX=10090 GN=Hnrnpa3 PE=2 SV=1	-3.54	0.0031326
Srsf6	Serine/arginine-rich splicing factor 6 OS=Mus musculus OX=10090 GN=Srsf6 PE=1 SV=1	-5.75	0.0031326
Yars	Tyrosine--tRNA ligase, cytoplasmic OS=Mus musculus OX=10090 GN=Yars PE=1 SV=3	-4.55	0.0031326
Slc25a4	ADP/ATP translocase 1 OS=Mus musculus OX=10090 GN=Slc25a4 PE=1 SV=4	0.33	0.00315223
Yme1l1	ATP-dependent zinc metalloprotease YME1L1 OS=Mus musculus OX=10090 GN=Yme1l1 PE=1 SV=1	2.71	0.00318583
Lamp2	Uncharacterized protein OS=Mus musculus OX=10090 GN=Lamp2 PE=2 SV=1	2.05	0.00318583
Pccb	Pccb protein (Fragment) OS=Mus musculus OX=10090 GN=Pccb PE=2 SV=1	2.44	0.00323813
Cox7a2	Cytochrome c oxidase subunit 7A2, mitochondrial OS=Mus musculus OX=10090 GN=Cox7a2 PE=1 SV=2	0.94	0.00329369
Rpl10a; Rpl10a-ps1	Ribosomal protein OS=Mus musculus OX=10090 GN=Rpl10a PE=1 SV=1	1.24	0.00333502
	Nucleoside diphosphate kinase OS=Mus musculus OX=10090 GN=Gm20390 PE=3 SV=1	-1.61	0.00333502
Fam54b; Mtfr1l	Mitochondrial fission regulator 1-like OS=Mus musculus OX=10090 GN=Mtfr1l PE=1 SV=1	2.91	0.00333502
Atp2b1	Plasma membrane calcium-transporting ATPase 1 OS=Mus musculus OX=10090 GN=Atp2b1 PE=1 SV=1	-2.39	0.00333502
Ckap4	Cytoskeleton-associated protein 4 OS=Mus musculus OX=10090 GN=Ckap4 PE=1 SV=2	0.41	0.00334757
Pcx	Pyruvate carboxylase OS=Mus musculus OX=10090 GN=Pcx PE=1 SV=1	0.66	0.00334757
Lrrc59	Uncharacterized protein OS=Mus musculus OX=10090 GN=Lrrc59 PE=2 SV=1	1.72	0.00334757
Prkcsh	Protein kinase C substrate 80K-H, isoform CRA_b OS=Mus musculus OX=10090 GN=Prkcsh PE=2 SV=1	1.49	0.00334757
Uggt1	UDP-glucose:glycoprotein glucosyltransferase 1 OS=Mus musculus OX=10090 GN=Uggt1 PE=1 SV=4	3.51	0.00334757
Ogdh	2-oxoglutarate dehydrogenase, mitochondrial OS=Mus musculus OX=10090 GN=Ogdh PE=1 SV=3	1.12	0.00335746
Ywhag	14-3-3 protein gamma subtype OS=Mus musculus OX=10090 GN=Ywhag PE=1 SV=1	-0.47	0.0033617
Mapre1	Microtubule-associated protein RP/EB family member 1 OS=Mus musculus OX=10090 GN=Mapre1 PE=1 SV=3	2.26	0.00338505
Snap23	Synaptosomal-associated protein 23 OS=Mus musculus OX=10090 GN=Snap23 PE=1 SV=1	-2.92	0.00338505
Tpm4	Tropomyosin alpha-4 chain OS=Mus musculus OX=10090 GN=Tpm4 PE=1 SV=3	-1.02	0.00338727
Cct8	Uncharacterized protein OS=Mus musculus OX=10090 GN=Cct8 PE=2 SV=1	-1.36	0.00338727
S100a11	Protein S100-A11 OS=Mus musculus OX=10090 GN=S100a11 PE=1 SV=1	-2.02	0.00338808
Eif4a1	Uncharacterized protein OS=Mus musculus OX=10090 GN=Eif4a1 PE=1 SV=1	-2.16	0.00340311
Coa3	Cytochrome c oxidase assembly factor 3 homolog, mitochondrial OS=Mus musculus OX=10090 GN=Coa3 PE=1 SV=1	1.34	0.00340311
Tmed10	Transmembrane emp24 domain-containing protein 10 OS=Mus musculus OX=10090 GN=Tmed10 PE=1 SV=1	-0.82	0.00340311
Pcolce	Procollagen C-endopeptidase enhancer protein OS=Mus musculus OX=10090 GN=Pcolce PE=1 SV=1	0.95	0.00341012
Tpm3	Tpm3 protein OS=Mus musculus OX=10090 GN=Tpm3 PE=2 SV=1	-1.63	0.00344523
Lrrc16a; Carmil1	F-actin-uncapping protein LRRC16A OS=Mus musculus OX=10090 GN=Carmil1 PE=1 SV=2	-2.81	0.0034453
Acaa1a	3-ketoacyl-CoA thiolase A, peroxisomal OS=Mus musculus OX=10090 GN=Acaa1a PE=1 SV=1	1.58	0.00345201
	Melanoma inhibitory activity protein 2 OS=Mus musculus OX=10090 GN=Mia2 PE=1 SV=1	1.87	0.00345201
Lamtor2	Ragulator complex protein LAMTOR2 OS=Mus musculus OX=10090 GN=Lamtor2 PE=1 SV=1	2.05	0.00345201
Gls	Glutaminase kidney isoform, mitochondrial OS=Mus musculus OX=10090 GN=Gls PE=1 SV=1	2.45	0.00347534
Tpm1	Tropomyosin 1, alpha OS=Mus musculus OX=10090 GN=Tpm1 PE=2 SV=1	-0.59	0.00347559
Rpl12	60S ribosomal protein L12 OS=Mus musculus OX=10090 GN=Rpl12 PE=1 SV=2	1.05	0.00361282
Gpd2	Glycerol-3-phosphate dehydrogenase, mitochondrial OS=Mus musculus OX=10090 GN=Gpd2 PE=1 SV=2	1.79	0.00365894
P4hb	Protein disulfide-isomerase OS=Mus musculus OX=10090 GN=P4hb PE=1 SV=2	1.15	0.00373073
Chmp1a	Charged multivesicular body protein 1a OS=Mus musculus OX=10090 GN=Chmp1a PE=1 SV=1	-4.57	0.00373073
	Low molecular weight phosphotyrosine protein phosphatase OS=Mus musculus OX=10090 GN=Acp1 PE=1 SV=1	-2.39	0.00380155
Hyou1	Hypoxia up-regulated protein 1 OS=Mus musculus OX=10090 GN=Hyou1 PE=1 SV=1	1.94	0.00380166
Lphn2; Adgrl2	Adhesion G protein-coupled receptor L2 OS=Mus musculus OX=10090 GN=Adgrl2 PE=1 SV=1	-2.5	0.00382188
Atp5o; LOC100047429; LOC102641678	ATP synthase subunit O, mitochondrial OS=Mus musculus OX=10090 GN=Atp5po PE=1 SV=1	-0.51	0.00388196
Vapa	Vesicle-associated membrane protein-associated protein A OS=Mus musculus OX=10090 GN=Vapa PE=1 SV=2	1.64	0.00391272
Etfa	Electron transfer flavoprotein subunit alpha, mitochondrial OS=Mus musculus OX=10090 GN=Etfa PE=1 SV=2	1.05	0.00397411
Selrc1; Coa7	Cytochrome c oxidase assembly factor 7 OS=Mus musculus OX=10090 GN=Coa7 PE=1 SV=1	4.15	0.00403323
Pdia5	Protein disulfide-isomerase A5 OS=Mus musculus OX=10090 GN=Pdia5 PE=1 SV=1	1.79	0.00409887
Sdf4	45 kDa calcium-binding protein OS=Mus musculus OX=10090 GN=Sdf4 PE=1 SV=1	1.46	0.00409887
Rpl6	60S ribosomal protein L6 OS=Mus musculus OX=10090 GN=Rpl6 PE=1 SV=3	1.16	0.00419271
Dlat	Dihydrolipoyllysine-residue acetyltransferase component of pyruvate dehydrogenase complex, mitochondrial OS=Mus musculus OX=10090 GN=Dlat PE=1 SV=2	-0.31	0.00437003
Esyt2	Extended synaptotagmin-2 OS=Mus musculus OX=10090 GN=Esyt2 PE=1 SV=1	2.62	0.0043956
Hsp90ab1	Heat shock protein 84b OS=Mus musculus OX=10090 GN=Hsp90ab1 PE=1 SV=1	-1.33	0.00449433
Acp2	Uncharacterized protein OS=Mus musculus OX=10090 GN=Acp2 PE=2 SV=1	2.09	0.00449928
	MICOS complex subunit MIC60 OS=Mus musculus OX=10090 GN=Immt PE=1 SV=1	1.42	0.00460561
Heatr1	Uncharacterized protein (Fragment) OS=Mus musculus OX=10090 GN=Heatr1 PE=2 SV=1	2.31	0.00467685
Tagln2	Transgelin-2 OS=Mus musculus OX=10090 GN=Tagln2 PE=1 SV=4	-0.49	0.00472785
	E3 ubiquitin-protein ligase TRIP12 OS=Mus musculus OX=10090 GN=Trip12 PE=1 SV=1	-3.68	0.00472785
	Ribonuclease T2-B OS=Mus musculus OX=10090 GN=Rnaset2b PE=1 SV=1	0.46	0.00475121
Mrpl41	39S ribosomal protein L41, mitochondrial OS=Mus musculus OX=10090 GN=Mrpl41 PE=1 SV=1	1.96	0.00476507
Anxa1	Annexin OS=Mus musculus OX=10090 GN=Anxa1 PE=2 SV=1	-0.66	0.00480696
Ptrh1	Probable peptidyl-tRNA hydrolase OS=Mus musculus OX=10090 GN=Ptrh1 PE=2 SV=1	3.71	0.00480696
Naga	Alpha-N-acetylgalactosaminidase OS=Mus musculus OX=10090 GN=Naga PE=1 SV=2	1.93	0.00491253
Ndufa4	Cytochrome c oxidase subunit NDUFA4 OS=Mus musculus OX=10090 GN=Ndufa4 PE=1 SV=2	2.35	0.00500749
Eno1; Gm5506; Eno1b	Enolase 1, alpha non-neuron OS=Mus musculus OX=10090 GN=EG433182 PE=1 SV=1	-1.93	0.00507602
Plod3	Multifunctional procollagen lysine hydroxylase and glycosyltransferase LH3 OS=Mus musculus OX=10090 GN=Plod3 PE=1 SV=1	2.74	0.00515378
Arpc5	Actin-related protein 2/3 complex subunit 5 (Fragment) OS=Mus musculus OX=10090 GN=Arpc5 PE=2 SV=1	-1.35	0.00516696
Hint2	Histidine triad nucleotide binding protein 2 OS=Mus musculus OX=10090 GN=Hint2 PE=1 SV=1	1.06	0.00519213
Rpn2	Uncharacterized protein (Fragment) OS=Mus musculus OX=10090 GN=Rpn2 PE=2 SV=1	3	0.00525232
Fkbp10	Peptidyl-prolyl cis-trans isomerase FKBP10 OS=Mus musculus OX=10090 GN=Fkbp10 PE=1 SV=2	2.71	0.00531162
Ftl1; LOC100862446; Gm10116; Ftl1-ps1	Ferritin OS=Mus musculus OX=10090 GN=Ftl1 PE=1 SV=1	1.79	0.00531162
Mlec	Malectin OS=Mus musculus OX=10090 GN=Mlec PE=1 SV=2	1.8	0.00531162
Emc3	ER membrane protein complex subunit 3 OS=Mus musculus OX=10090 GN=Emc3 PE=1 SV=3	4.36	0.00534974
Cnpy2	Protein canopy homolog 2 OS=Mus musculus OX=10090 GN=Cnpy2 PE=1 SV=1	2	0.00536146
Tsnaxip1	Tsnaxip1 protein OS=Mus musculus OX=10090 GN=Tsnaxip1 PE=2 SV=1	1.87	0.00551158
Ndufs5; BC002163; LOC100504968; LOC102641315	NADH dehydrogenase [ubiquinone] iron-sulfur protein 5 OS=Mus musculus OX=10090 GN=Ndufs5 PE=1 SV=3	-1.93	0.00552391
Pld3	Phospholipase D3 OS=Mus musculus OX=10090 GN=Pld3 PE=1 SV=1	2.86	0.00552391
Manf	Armet protein OS=Mus musculus OX=10090 GN=Manf PE=1 SV=1	1.4	0.00554956
Mtx1	Metaxin-1 OS=Mus musculus OX=10090 GN=Mtx1 PE=1 SV=1	1.83	0.00554956
Tbl2	Transducin beta-like protein 2 OS=Mus musculus OX=10090 GN=Tbl2 PE=1 SV=2	1.71	0.00559505
Chmp2a	Charged multivesicular body protein 2a OS=Mus musculus OX=10090 GN=Chmp2a PE=1 SV=1	-4.44	0.00566388
Tomm20	Mitochondrial import receptor subunit TOM20 homolog OS=Mus musculus OX=10090 GN=Tomm20 PE=1 SV=1	2.36	0.00571396
Hk2	Hexokinase-2 OS=Mus musculus OX=10090 GN=Hk2 PE=1 SV=1	2.73	0.00572008
Mrpl52	39S ribosomal protein L52, mitochondrial OS=Mus musculus OX=10090 GN=Mrpl52 PE=1 SV=1	2.51	0.00574233
Nfs1	Nitrogen fixation gene 1 (S. cerevisiae) OS=Mus musculus OX=10090 GN=Nfs1 PE=2 SV=1	0.76	0.00575635
Dync1h1	Cytoplasmic dynein 1 heavy chain 1 OS=Mus musculus OX=10090 GN=Dync1h1 PE=1 SV=2	2.43	0.00577907
Col5a1	Collagen, type V, alpha 1 OS=Mus musculus OX=10090 GN=Col5a1 PE=1 SV=1	4.05	0.00582609
Acsf2	Acyl-CoA synthetase family member 2, mitochondrial OS=Mus musculus OX=10090 GN=Acsf2 PE=1 SV=1	1.53	0.00584096
	Probable UDP-sugar transporter protein SLC35A4 OS=Mus musculus OX=10090 GN=Slc35a4 PE=1 SV=1	2.71	0.00585919
S100a6	Protein S100-A6 OS=Mus musculus OX=10090 GN=S100a6 PE=1 SV=3	-5.67	0.0059425
	Formylglycine-generating enzyme OS=Mus musculus OX=10090 GN=Sumf1 PE=1 SV=1	1.34	0.00607176
Rps27a; Rps27a-ps2; LOC100042019	Ubiquitin-40S ribosomal protein S27a OS=Mus musculus OX=10090 GN=Rps27a PE=1 SV=2	-0.84	0.00607651
Ndufa6	NADH dehydrogenase [ubiquinone] 1 alpha subcomplex subunit 6 OS=Mus musculus OX=10090 GN=Ndufa6 PE=1 SV=1	-1.32	0.00607651
Lamtor1	Ragulator complex protein LAMTOR1 OS=Mus musculus OX=10090 GN=Lamtor1 PE=1 SV=1	2.37	0.00608972
Mrpl17	39S ribosomal protein L17, mitochondrial OS=Mus musculus OX=10090 GN=Mrpl17 PE=1 SV=1	0.65	0.00608972
Atp5h	ATP synthase subunit d, mitochondrial OS=Mus musculus OX=10090 GN=Atp5pd PE=1 SV=3	-0.88	0.00617726
Mrpl43	Mitochondrial ribosomal protein L43 (Fragment) OS=Mus musculus OX=10090 GN=Mrpl43 PE=2 SV=1	-0.3	0.00623389
Mrpl51	39S ribosomal protein L51, mitochondrial OS=Mus musculus OX=10090 GN=Mrpl51 PE=1 SV=1	2.26	0.00634144
Ddah2	N(G),N(G)-dimethylarginine dimethylaminohydrolase 2 OS=Mus musculus OX=10090 GN=Ddah2 PE=1 SV=1	-1.46	0.0064386
Anp32b	Acidic leucine-rich nuclear phosphoprotein 32 family member B OS=Mus musculus OX=10090 GN=Anp32b PE=1 SV=1	-2.85	0.0064386
Emc2	ER membrane protein complex subunit 2 OS=Mus musculus OX=10090 GN=Emc2 PE=1 SV=1	1.18	0.00644887
Dnaja3	DnaJ homolog subfamily A member 3, mitochondrial OS=Mus musculus OX=10090 GN=Dnaja3 PE=1 SV=1	2.71	0.00650396
	Mitogen-activated protein kinase 1 (Fragment) OS=Mus musculus OX=10090 GN=Mapk1 PE=1 SV=1	-1.15	0.00657467
Prdx4	Peroxiredoxin-4 OS=Mus musculus OX=10090 GN=Prdx4 PE=1 SV=1	-0.97	0.00658413
Ybx1	Y box protein 1 OS=Mus musculus OX=10090 GN=Ybx1 PE=2 SV=1	2.05	0.00658413
Ndufa7	NADH dehydrogenase [ubiquinone] 1 alpha subcomplex subunit 7 OS=Mus musculus OX=10090 GN=Ndufa7 PE=1 SV=3	-0.8	0.00658413
Sumf2	Inactive C-alpha-formylglycine-generating enzyme 2 OS=Mus musculus OX=10090 GN=Sumf2 PE=1 SV=2	2.02	0.00660927
Bsg	Basigin OS=Mus musculus OX=10090 GN=Bsg PE=1 SV=1	-2.93	0.00660927
Gcsh	Glycine cleavage system H protein, mitochondrial OS=Mus musculus OX=10090 GN=Gcsh PE=1 SV=2	3.58	0.00660927
Gspt1	Uncharacterized protein OS=Mus musculus OX=10090 GN=Gspt1 PE=2 SV=1	-3.41	0.00660927
Nucb2	Nucleobindin-2 OS=Mus musculus OX=10090 GN=Nucb2 PE=1 SV=2	2.38	0.00662297
Ccdc58	Coiled-coil domain-containing protein 58 OS=Mus musculus OX=10090 GN=Ccdc58 PE=1 SV=1	1.86	0.00668046
Txndc12	Thioredoxin domain-containing protein 12 OS=Mus musculus OX=10090 GN=Txndc12 PE=1 SV=1	2.7	0.00682219
Pcbd2	Pterin-4-alpha-carbinolamine dehydratase 2 OS=Mus musculus OX=10090 GN=Pcbd2 PE=1 SV=1	2.57	0.00682219
Rps8; Gm15501	40S ribosomal protein S8 OS=Mus musculus OX=10090 GN=Rps8 PE=1 SV=2	0.54	0.00682666
Capzb	F-actin-capping protein subunit beta OS=Mus musculus OX=10090 GN=Capzb PE=2 SV=1	-1.6	0.00689067
Cct2	Brain cDNA, clone MNCb-1272, similar to Mus musculus chaperonin subunit 2 (beta) (Cct2), mRNA OS=Mus musculus OX=10090 GN=Cct2 PE=2 SV=1	-1.69	0.00691412
Txndc5	Thioredoxin domain-containing protein 5 OS=Mus musculus OX=10090 GN=Txndc5 PE=1 SV=1	3.34	0.00692555
Glrx2	Glrx2 protein (Fragment) OS=Mus musculus OX=10090 GN=Glrx2 PE=2 SV=1	3.15	0.00695556
Atp5c1	ATP synthase subunit gamma OS=Mus musculus OX=10090 GN=Atp5c1 PE=1 SV=1	0.54	0.00702101
Mrpl46	39S ribosomal protein L46, mitochondrial OS=Mus musculus OX=10090 GN=Mrpl46 PE=1 SV=1	0.95	0.00702716
Glud1	Glutamate dehydrogenase 1, mitochondrial OS=Mus musculus OX=10090 GN=Glud1 PE=1 SV=1	1.07	0.00706292
Lima1	LIM domain and actin-binding protein 1 OS=Mus musculus OX=10090 GN=Lima1 PE=1 SV=3	1.03	0.00719101
Ndufb8	NADH dehydrogenase [ubiquinone] 1 beta subcomplex subunit 8, mitochondrial OS=Mus musculus OX=10090 GN=Ndufb8 PE=1 SV=1	-1.17	0.00725028
Acaa2	3-ketoacyl-CoA thiolase, mitochondrial OS=Mus musculus OX=10090 GN=Acaa2 PE=1 SV=3	1.63	0.00744133
Sfxn3	Sideroflexin-3 OS=Mus musculus OX=10090 GN=Sfxn3 PE=1 SV=1	3.31	0.00745997
Dlg1	Uncharacterized protein OS=Mus musculus OX=10090 GN=Dlg1 PE=2 SV=1	-0.81	0.00754511
Cyb5r3	NADH-cytochrome b5 reductase 3 OS=Mus musculus OX=10090 GN=Cyb5r3 PE=1 SV=3	1.06	0.0075772
C1qbp	Complement component 1 Q subcomponent-binding protein, mitochondrial OS=Mus musculus OX=10090 GN=C1qbp PE=1 SV=1	2.39	0.00762327
Pcbp1	Poly(rC)-binding protein 1 OS=Mus musculus OX=10090 GN=Pcbp1 PE=1 SV=1	-3.27	0.00774848
2002-09-01	Septin-2 OS=Mus musculus OX=10090 GN=Sept2 PE=1 SV=2	2.6	0.00775431
Pcmt1	Protein-L-isoaspartate O-methyltransferase OS=Mus musculus OX=10090 GN=Pcmt1 PE=1 SV=1	2.27	0.00775458
Glt25d1; Colgalt1	Procollagen galactosyltransferase 1 OS=Mus musculus OX=10090 GN=Colgalt1 PE=1 SV=2	1.76	0.0077876
Eps8	Uncharacterized protein OS=Mus musculus OX=10090 GN=Eps8 PE=2 SV=1	-2.03	0.0077876
Ndufs6	NADH dehydrogenase [ubiquinone] iron-sulfur protein 6, mitochondrial OS=Mus musculus OX=10090 GN=Ndufs6 PE=1 SV=2	-3.12	0.00798532
Akr1a1	Aldo-keto reductase family 1, member A4 (Aldehyde reductase) OS=Mus musculus OX=10090 GN=Akr1a1 PE=2 SV=1	-1.55	0.0082021
Calm3; Calm1; Calm2	Calmodulin-2 OS=Mus musculus OX=10090 GN=Calm2 PE=1 SV=1	-0.85	0.00828576
Lyrm5; Etfrf1	Electron transfer flavoprotein regulatory factor 1 OS=Mus musculus OX=10090 GN=Etfrf1 PE=1 SV=1	2.84	0.00829035
Bax	Uncharacterized protein OS=Mus musculus OX=10090 GN=Bax PE=2 SV=1	1.79	0.00831243
Dnajb11	DnaJ homolog subfamily B member 11 OS=Mus musculus OX=10090 GN=Dnajb11 PE=1 SV=1	1.7	0.00844065
Creg1	Protein CREG1 OS=Mus musculus OX=10090 GN=Creg1 PE=1 SV=1	1.85	0.00852064
Hbxip; Lamtor5	Ragulator complex protein LAMTOR5 OS=Mus musculus OX=10090 GN=Lamtor5 PE=1 SV=1	2.3	0.00852908
Slc3a2	4F2 cell-surface antigen heavy chain OS=Mus musculus OX=10090 GN=Slc3a2 PE=1 SV=1	-1.79	0.00853522
Ptgs1	Prostaglandin G/H synthase 1 OS=Mus musculus OX=10090 GN=Ptgs1 PE=1 SV=1	2.63	0.00853522
Mrps23	28S ribosomal protein S23, mitochondrial OS=Mus musculus OX=10090 GN=Mrps23 PE=1 SV=1	0.62	0.00855302
Rps14	Ribosomal protein S14 OS=Mus musculus OX=10090 GN=rps14 PE=3 SV=1	0.74	0.00862208
Aldh6a1	Methylmalonate-semialdehyde dehydrogenase [acylating], mitochondrial OS=Mus musculus OX=10090 GN=Aldh6a1 PE=1 SV=1	2.31	0.00868754
Glb1	Beta-galactosidase OS=Mus musculus OX=10090 GN=Glb1 PE=2 SV=1	-0.76	0.00877402
Rhot1	Mitochondrial Rho GTPase 1 OS=Mus musculus OX=10090 GN=Rhot1 PE=1 SV=1	1.25	0.00881973
Mrps6	28S ribosomal protein S6, mitochondrial OS=Mus musculus OX=10090 GN=Mrps6 PE=1 SV=3	1	0.00885114
Rpl7a	MCG11348 OS=Mus musculus OX=10090 GN=Rpl7a PE=1 SV=1	0.7	0.00896468
Mrpl40	Mitochondrial ribosomal protein L40 OS=Mus musculus OX=10090 GN=Mrpl40 PE=1 SV=1	1.31	0.00896468
Mrpl14	39S ribosomal protein L14, mitochondrial OS=Mus musculus OX=10090 GN=Mrpl14 PE=1 SV=1	2.15	0.00900746
P4ha1	Prolyl 4-hydroxylase subunit alpha-1 OS=Mus musculus OX=10090 GN=P4ha1 PE=1 SV=2	3.42	0.00920168
Ppib	Peptidyl-prolyl cis-trans isomerase B OS=Mus musculus OX=10090 GN=Ppib PE=1 SV=2	1.65	0.00921185
Pgam5	Pgam5 protein (Fragment) OS=Mus musculus OX=10090 GN=Pgam5 PE=2 SV=1	1.29	0.00921185
Pcbp2	Poly(rC)-binding protein 2 OS=Mus musculus OX=10090 GN=Pcbp2 PE=1 SV=1	-4.33	0.00921185
Sars2	Serine--tRNA ligase, mitochondrial OS=Mus musculus OX=10090 GN=Sars2 PE=1 SV=2	2.87	0.00926847
Pet112; Pet112l; Gatb	Glutamyl-tRNA(Gln) amidotransferase subunit B, mitochondrial OS=Mus musculus OX=10090 GN=Gatb PE=1 SV=1	1.78	0.00930579
Mrps21	MCG16762, isoform CRA_a OS=Mus musculus OX=10090 GN=Mrps21 PE=1 SV=1	1.98	0.00930579
Farp1	FERM, ARHGEF and pleckstrin domain-containing protein 1 OS=Mus musculus OX=10090 GN=Farp1 PE=1 SV=1	-2.32	0.00936714
Timm9	Mitochondrial import inner membrane translocase subunit Tim9 OS=Mus musculus OX=10090 GN=Timm9 PE=1 SV=1	0.71	0.0095149
Cyc1	Cytochrome c1, heme protein, mitochondrial OS=Mus musculus OX=10090 GN=Cyc1 PE=1 SV=1	1.04	0.00952429
Plp2	Proteolipid protein 2 OS=Mus musculus OX=10090 GN=Plp2 PE=1 SV=1	-1.61	0.00952429
Cnn3	Calponin-3 OS=Mus musculus OX=10090 GN=Cnn3 PE=1 SV=1	-1.05	0.00967418
Bckdk	Uncharacterized protein OS=Mus musculus OX=10090 GN=Bckdk PE=2 SV=1	2.31	0.00968482
Itgb1	Integrin beta-1 OS=Mus musculus OX=10090 GN=Itgb1 PE=1 SV=1	-0.25	0.00975012
Aco2	Aconitate hydratase, mitochondrial OS=Mus musculus OX=10090 GN=Aco2 PE=1 SV=1	1.16	0.00983583
Mrpl39	39S ribosomal protein L39, mitochondrial OS=Mus musculus OX=10090 GN=Mrpl39 PE=1 SV=4	2.69	0.00983583
Sec63	SEC63 OS=Mus musculus OX=10090 GN=Sec63 PE=2 SV=1	1.55	0.00984581
	Predicted gene 20431 OS=Mus musculus OX=10090 GN=Gm20431 PE=4 SV=1	-2.25	0.00990961
Pzp	Pregnancy zone protein OS=Mus musculus OX=10090 GN=Pzp PE=1 SV=3	2.7	0.00994106
Rpl17	Rpl17 protein (Fragment) OS=Mus musculus OX=10090 GN=Rpl17 PE=2 SV=1	1.13	0.0100643
Cbr4	Carbonyl reductase family member 4 OS=Mus musculus OX=10090 GN=Cbr4 PE=1 SV=2	1.8	0.0100643
1810026J23Rik; Timm29	Mitochondrial import inner membrane translocase subunit Tim29 OS=Mus musculus OX=10090 GN=Timm29 PE=1 SV=1	2.01	0.0100654
	Serine--tRNA ligase, cytoplasmic (Fragment) OS=Mus musculus OX=10090 GN=Sars PE=1 SV=8	-1.48	0.0100824
Hba-a1; Hba-a2	Alpha globin 1 OS=Mus musculus OX=10090 GN=Hba-a1 PE=1 SV=1	-6.64	0.0101314
Tomm7	Mitochondrial import receptor subunit TOM7 homolog OS=Mus musculus OX=10090 GN=Tomm7 PE=3 SV=1	2.08	0.0101768
Rpl30	Rpl30 protein OS=Mus musculus OX=10090 GN=Rpl30 PE=2 SV=1	0.8	0.010232
Gm8994	Predicted gene 8994 OS=Mus musculus OX=10090 GN=Gm8994 PE=3 SV=2	-1.98	0.010232
Mtdh	Protein LYRIC OS=Mus musculus OX=10090 GN=Mtdh PE=1 SV=1	3	0.0104328
Mrpl11	39S ribosomal protein L11, mitochondrial OS=Mus musculus OX=10090 GN=Mrpl11 PE=1 SV=1	1.97	0.0104781
Rplp2	60S acidic ribosomal protein P2 OS=Mus musculus OX=10090 GN=Rplp2 PE=1 SV=3	1.77	0.0107617
Ict1; Mrpl58	Peptidyl-tRNA hydrolase ICT1, mitochondrial OS=Mus musculus OX=10090 GN=Mrpl58 PE=1 SV=1	0.77	0.0110087
	40S ribosomal protein S30 (Fragment) OS=Mus musculus OX=10090 GN=fau PE=3 SV=1	2.23	0.0110087
Tmem120a	Transmembrane protein 120A OS=Mus musculus OX=10090 GN=Tmem120a PE=1 SV=1	1.1	0.0110198
Mrpl18	39S ribosomal protein L18, mitochondrial OS=Mus musculus OX=10090 GN=Mrpl18 PE=1 SV=1	1.68	0.0110446
Cbr2	Carbonyl reductase [NADPH] 2 OS=Mus musculus OX=10090 GN=Cbr2 PE=1 SV=1	1.19	0.0110633
Igf2bp2	Insulin-like growth factor 2 mRNA-binding protein 2 OS=Mus musculus OX=10090 GN=Igf2bp2 PE=1 SV=1	-0.98	0.0110997
Akap2	MKIAA0920 protein (Fragment) OS=Mus musculus OX=10090 GN=mKIAA0920 PE=2 SV=1	3.37	0.0111239
Shmt2	Serine hydroxymethyltransferase, mitochondrial OS=Mus musculus OX=10090 GN=Shmt2 PE=1 SV=1	0.54	0.0111906
Olfm2	Noelin-2 OS=Mus musculus OX=10090 GN=Olfm2 PE=1 SV=1	-4.5	0.0112664
Nipsnap1	Protein NipSnap homolog 1 OS=Mus musculus OX=10090 GN=Nipsnap1 PE=1 SV=1	1.54	0.0113747
Rpsa; LOC100045332; LOC100505031; LOC102642689	40S ribosomal protein SA OS=Mus musculus OX=10090 GN=Rpsa PE=1 SV=4	0.71	0.0114173
Mdh1	Malate dehydrogenase, cytoplasmic OS=Mus musculus OX=10090 GN=Mdh1 PE=1 SV=3	-1.94	0.011476
Mrpl23; Mrpl23-ps1	39S ribosomal protein L23, mitochondrial OS=Mus musculus OX=10090 GN=Mrpl23 PE=1 SV=1	1.94	0.0115195
	Afadin OS=Mus musculus OX=10090 GN=Afdn PE=1 SV=2	-1.44	0.011565
Psmc2	Uncharacterized protein OS=Mus musculus OX=10090 GN=Psmc2 PE=2 SV=1	-1.34	0.011565
	Peroxiredoxin-2 (Fragment) OS=Mus musculus OX=10090 GN=Prdx2 PE=1 SV=8	-2.21	0.0117175
Hadha	Trifunctional enzyme subunit alpha, mitochondrial OS=Mus musculus OX=10090 GN=Hadha PE=1 SV=1	0.46	0.0117946
Nfu1	NFU1 iron-sulfur cluster scaffold homolog, mitochondrial OS=Mus musculus OX=10090 GN=Nfu1 PE=1 SV=2	1.7	0.0121115
Sco2	Protein SCO2 homolog, mitochondrial OS=Mus musculus OX=10090 GN=Sco2 PE=1 SV=1	1.05	0.0122451
Dnajc19	Mitochondrial import inner membrane translocase subunit TIM14 OS=Mus musculus OX=10090 GN=Dnajc19 PE=1 SV=1	-0.43	0.0123439
Tspan3	Tetraspanin OS=Mus musculus OX=10090 GN=Tspan3 PE=2 SV=1	-3.79	0.0123439
Dhodh	Dihydroorotate dehydrogenase (quinone), mitochondrial OS=Mus musculus OX=10090 GN=Dhodh PE=1 SV=2	2.22	0.0124788
	Eukaryotic translation elongation factor 1 beta 2 OS=Mus musculus OX=10090 GN=Eef1b2 PE=1 SV=1	-0.98	0.0124788
Atl2	Uncharacterized protein OS=Mus musculus OX=10090 GN=Atl2 PE=2 SV=1	-1.49	0.0125479
Dnaja1	DnaJ homolog subfamily A member 1 OS=Mus musculus OX=10090 GN=Dnaja1 PE=1 SV=1	-5.73	0.0125479
Sdhaf2	Succinate dehydrogenase assembly factor 2, mitochondrial OS=Mus musculus OX=10090 GN=Sdhaf2 PE=1 SV=1	3.01	0.012782
Hibadh	3-hydroxyisobutyrate dehydrogenase, mitochondrial OS=Mus musculus OX=10090 GN=Hibadh PE=1 SV=1	2.12	0.0129686
Myl12a	MCG5400 OS=Mus musculus OX=10090 GN=Myl12a PE=1 SV=1	1.87	0.0129686
Uqcr10	Cytochrome b-c1 complex subunit 9 OS=Mus musculus OX=10090 GN=Uqcr10 PE=1 SV=1	2.55	0.0131985
Hsp90aa1	Heat shock protein HSP 90-alpha OS=Mus musculus OX=10090 GN=Hsp90aa1 PE=1 SV=4	-1.33	0.01321
Cttn	Src substrate cortactin OS=Mus musculus OX=10090 GN=Cttn PE=1 SV=2	-1.62	0.01321
Guk1	Guanylate kinase OS=Mus musculus OX=10090 GN=Guk1 PE=1 SV=2	2.19	0.01321
Slc25a1	Tricarboxylate transport protein, mitochondrial OS=Mus musculus OX=10090 GN=Slc25a1 PE=1 SV=1	0.57	0.0132177
Atp5k	ATP synthase, H+ transporting, mitochondrial F1F0 complex, subunit e OS=Mus musculus OX=10090 GN=Atp5k PE=2 SV=1	-0.74	0.0132976
Anxa4	Annexin OS=Mus musculus OX=10090 GN=Anxa4 PE=2 SV=1	-3.03	0.013319
2900010M23Rik; Mnf1; Uqcc2	Ubiquinol-cytochrome-c reductase complex assembly factor 2 OS=Mus musculus OX=10090 GN=Uqcc2 PE=1 SV=1	1.37	0.0135223
Ndufa5	NADH dehydrogenase [ubiquinone] 1 alpha subcomplex subunit 5 OS=Mus musculus OX=10090 GN=Ndufa5 PE=1 SV=3	-1.24	0.0135496
	Glutaminase kidney isoform, mitochondrial (Fragment) OS=Mus musculus OX=10090 GN=Gls PE=1 SV=1	1.26	0.0136658
Cdc42	Cell division control protein 42 homolog OS=Mus musculus OX=10090 GN=Cdc42 PE=1 SV=2	-3.16	0.0138487
Mrps31	28S ribosomal protein S31, mitochondrial OS=Mus musculus OX=10090 GN=Mrps31 PE=1 SV=1	0.76	0.0138941
Msn	Moesin OS=Mus musculus OX=10090 GN=Msn PE=1 SV=3	-1.98	0.0139157
Cpt2	Uncharacterized protein OS=Mus musculus OX=10090 GN=Cpt2 PE=2 SV=1	1.65	0.0139157
Kras	Uncharacterized protein OS=Mus musculus OX=10090 GN=Kras PE=2 SV=1	2	0.0141508
Hist2h2aa2	Histone H2A (Fragment) OS=Mus musculus domesticus OX=10092 GN=H2A PE=2 SV=1	-1.17	0.0143237
	C-1-tetrahydrofolate synthase, cytoplasmic OS=Mus musculus OX=10090 GN=Mthfd1 PE=1 SV=1	0.67	0.0143599
Sh3gl1	Uncharacterized protein OS=Mus musculus OX=10090 GN=Sh3gl1 PE=2 SV=1	-1.42	0.0144135
LOC102631912	NADH dehydrogenase [ubiquinone] 1 beta subcomplex subunit 1 OS=Mus musculus OX=10090 GN=Ndufb1 PE=1 SV=1	1.3	0.0145631
Rps20	40S ribosomal protein S20 OS=Mus musculus OX=10090 GN=Rps20 PE=1 SV=1	-0.44	0.0146703
Sod2	Superoxide dismutase [Mn], mitochondrial OS=Mus musculus OX=10090 GN=Sod2 PE=1 SV=3	1.6	0.0147258
Nme4	Nucleoside diphosphate kinase (Fragment) OS=Mus musculus OX=10090 GN=Nme4 PE=2 SV=1	2.14	0.0147867
Arl8b	ADP-ribosylation factor-like protein 8B OS=Mus musculus OX=10090 GN=Arl8b PE=1 SV=1	-0.55	0.0148711
Lap3	Cytosol aminopeptidase OS=Mus musculus OX=10090 GN=Lap3 PE=1 SV=3	1.17	0.0152
Prdx5	Peroxiredoxin-5, mitochondrial OS=Mus musculus OX=10090 GN=Prdx5 PE=1 SV=2	1.52	0.0152635
Timm50	Mitochondrial import inner membrane translocase subunit TIM50 OS=Mus musculus OX=10090 GN=Timm50 PE=1 SV=1	1.63	0.0154233
Got2	Aspartate aminotransferase, mitochondrial OS=Mus musculus OX=10090 GN=Got2 PE=1 SV=1	1.12	0.0154873
Acot13	Acyl-coenzyme A thioesterase 13 OS=Mus musculus OX=10090 GN=Acot13 PE=1 SV=1	2.05	0.0155235
Btf3	Transcription factor BTF3 OS=Mus musculus OX=10090 GN=Btf3 PE=2 SV=1	1.23	0.0155843
Clpp	ATP-dependent Clp protease proteolytic subunit (Fragment) OS=Mus musculus OX=10090 GN=Clpp PE=2 SV=1	1.57	0.015993
Cox6b1	Cytochrome c oxidase subunit 6B1 OS=Mus musculus OX=10090 GN=Cox6b1 PE=1 SV=2	1.71	0.016081
Mrrf	Ribosome-recycling factor, mitochondrial OS=Mus musculus OX=10090 GN=Mrrf PE=1 SV=1	2.98	0.0160989
Snx2	Sorting nexin-2 OS=Mus musculus OX=10090 GN=Snx2 PE=1 SV=2	-1.05	0.0161575
Atp6v1b2	V-type proton ATPase subunit B, brain isoform OS=Mus musculus OX=10090 GN=Atp6v1b2 PE=1 SV=1	-1.5	0.0162944
Erp29	Endoplasmic reticulum resident protein 29 OS=Mus musculus OX=10090 GN=Erp29 PE=1 SV=2	1.42	0.0163836
Grn	Uncharacterized protein OS=Mus musculus OX=10090 GN=Grn PE=2 SV=1	1.92	0.0165617
Mecr	Enoyl-[acyl-carrier-protein] reductase, mitochondrial OS=Mus musculus OX=10090 GN=Mecr PE=1 SV=2	0.74	0.016623
Mrpl19	39S ribosomal protein L19, mitochondrial OS=Mus musculus OX=10090 GN=Mrpl19 PE=1 SV=1	1.47	0.0166386
Ndufb3	Uncharacterized protein OS=Mus musculus OX=10090 GN=Ndufb3 PE=2 SV=1	-2.4	0.0167422
Fh1	Fumarate hydratase, mitochondrial OS=Mus musculus OX=10090 GN=Fh PE=1 SV=3	0.4	0.0167873
Myo1c	Unconventional myosin-Ic OS=Mus musculus OX=10090 GN=Myo1c PE=1 SV=2	-2.13	0.016831
Acot9	Acyl-coenzyme A thioesterase 9, mitochondrial OS=Mus musculus OX=10090 GN=Acot9 PE=1 SV=1	1.46	0.0169666
Caprin1	Uncharacterized protein (Fragment) OS=Mus musculus OX=10090 GN=Caprin1 PE=2 SV=1	2.62	0.01697
Ttc22	Tetratricopeptide repeat domain 22 OS=Mus musculus OX=10090 GN=Ttc22 PE=2 SV=1	2.05	0.0169743
Calu	Calumenin, isoform CRA_a OS=Mus musculus OX=10090 GN=Calu PE=1 SV=1	1.63	0.0172773
Gusb	Beta-glucuronidase OS=Mus musculus OX=10090 GN=Gusb PE=2 SV=1	-1.01	0.0176157
Idh3b	Isocitrate dehydrogenase [NAD] subunit, mitochondrial OS=Mus musculus OX=10090 GN=Idh3b PE=1 SV=1	1.8	0.0178361
Gnao1	Guanine nucleotide-binding protein G(o) subunit alpha OS=Mus musculus OX=10090 GN=Gnao1 PE=1 SV=3	-1.35	0.0179589
Mrpl44	39S ribosomal protein L44, mitochondrial OS=Mus musculus OX=10090 GN=Mrpl44 PE=1 SV=3	2.42	0.0181041
	GDP-fucose protein O-fucosyltransferase 2 (Fragment) OS=Mus musculus OX=10090 GN=Pofut2 PE=1 SV=1	1.3	0.0181951
	Cytochrome c oxidase assembly protein COX19 OS=Mus musculus OX=10090 GN=Cox19 PE=1 SV=1	1.82	0.0181951
Rps15a	40S ribosomal protein S15a OS=Mus musculus OX=10090 GN=Rps15a PE=1 SV=2	-0.81	0.018198
Rpl24	Uncharacterized protein OS=Mus musculus OX=10090 GN=Rpl24 PE=2 SV=1	0.98	0.0183681
Rbm3	RNA-binding protein 3 OS=Mus musculus OX=10090 GN=Rbm3 PE=1 SV=1	3.24	0.0183681
Chchd1	Uncharacterized protein (Fragment) OS=Mus musculus OX=10090 PE=2 SV=1	2.21	0.0185527
Tmed9	Transmembrane emp24 domain-containing protein 9 OS=Mus musculus OX=10090 GN=Tmed9 PE=1 SV=2	1.76	0.0185585
Mrps15	28S ribosomal protein S15, mitochondrial OS=Mus musculus OX=10090 GN=Mrps15 PE=1 SV=2	1.2	0.0187515
Clic4	Uncharacterized protein (Fragment) OS=Mus musculus OX=10090 GN=Clic4 PE=2 SV=1	-3.01	0.0188258
Atad3a	ATPase family AAA domain-containing protein 3 OS=Mus musculus OX=10090 GN=Atad3 PE=1 SV=1	0.48	0.0188596
Pdhx	Pyruvate dehydrogenase protein X component, mitochondrial OS=Mus musculus OX=10090 GN=Pdhx PE=1 SV=1	-1.01	0.0188681
Mrps26	28S ribosomal protein S26, mitochondrial OS=Mus musculus OX=10090 GN=Mrps26 PE=1 SV=1	1.77	0.0188815
Mtch2	Mitochondrial carrier homolog 2 OS=Mus musculus OX=10090 GN=Mtch2 PE=1 SV=1	-0.89	0.0188815
Hspa8	Uncharacterized protein (Fragment) OS=Mus musculus OX=10090 GN=Hspa8 PE=2 SV=1	-0.43	0.0190329
Rab1; Rab1a	RAB1A, member RAS oncogene family OS=Mus musculus OX=10090 GN=Rab1a PE=1 SV=1	-0.95	0.0191052
Utrn	Cytoskeletal protein OS=Mus musculus OX=10090 GN=Utrn PE=2 SV=1	0.72	0.0191656
Rdx	Radixin OS=Mus musculus OX=10090 GN=Rdx PE=1 SV=3	-1.11	0.019294
D10Jhu81e; LOC100046684; LOC102641949	Glutamine amidotransferase-like class 1 domain-containing protein 3A, mitochondrial OS=Mus musculus OX=10090 GN=Gatd3a PE=1 SV=1	0.41	0.0195285
Ndufb10	NADH dehydrogenase [ubiquinone] 1 beta subcomplex subunit 10 OS=Mus musculus OX=10090 GN=Ndufb10 PE=1 SV=3	2.76	0.0199681
Ptges2	Prostaglandin E synthase 2 OS=Mus musculus OX=10090 GN=Ptges2 PE=1 SV=3	2.12	0.0199681
Ndufv2	NADH dehydrogenase [ubiquinone] flavoprotein 2, mitochondrial OS=Mus musculus OX=10090 GN=Ndufv2 PE=1 SV=2	2.5	0.0203079
Rpl22; LOC100047372; LOC100504863; LOC102642602	MCG12304 OS=Mus musculus OX=10090 GN=Rpl22 PE=1 SV=1	0.64	0.0206005
Gatc	Glutamyl-tRNA(Gln) amidotransferase subunit C, mitochondrial OS=Mus musculus OX=10090 GN=Gatc PE=1 SV=1	1.61	0.0208939
Mif	Macrophage migration inhibitory factor OS=Mus musculus OX=10090 GN=Mif PE=1 SV=2	-1.5	0.0208939
Lmna	Prelamin-A/C OS=Mus musculus OX=10090 GN=Lmna PE=1 SV=2	-1.38	0.0209229
Idh1	Isocitrate dehydrogenase [NADP] cytoplasmic OS=Mus musculus OX=10090 GN=Idh1 PE=1 SV=2	1.13	0.0209398
	TRIO and F-actin-binding protein OS=Mus musculus OX=10090 GN=Triobp PE=1 SV=1	1.86	0.0211494
Rplp1	MCG10168 OS=Mus musculus OX=10090 GN=Rplp1 PE=1 SV=1	3.82	0.0212767
Steap3	Metalloreductase STEAP3 OS=Mus musculus OX=10090 GN=Steap3 PE=1 SV=1	-1.23	0.0212795
Rpl27a	60S ribosomal protein L27a OS=Mus musculus OX=10090 GN=Rpl27a PE=1 SV=5	1.56	0.0214318
Ndufa8	NADH dehydrogenase (Ubiquinone) 1 alpha subcomplex, 8 OS=Mus musculus OX=10090 GN=Ndufa8 PE=2 SV=1	-0.86	0.0215067
Lrpap1	Low density lipoprotein receptor-related protein associated protein 1 OS=Mus musculus OX=10090 GN=Lrpap1 PE=1 SV=1	0.7	0.0216169
Lgals1	Galectin-1 OS=Mus musculus OX=10090 GN=Lgals1 PE=1 SV=3	-1.44	0.0216169
Stmn2	Uncharacterized protein OS=Mus musculus OX=10090 GN=Stmn2 PE=2 SV=1	-5.55	0.0217216
Atp5f1	ATP synthase F(0) complex subunit B1, mitochondrial OS=Mus musculus OX=10090 GN=Atp5pb PE=1 SV=1	-1.57	0.0217377
Ywhaq; LOC102634437; Gm11226; Ywhaq-ps3; Cdk5rap2	MCG126220 OS=Mus musculus OX=10090 GN=Ywhaq PE=2 SV=1	-2.05	0.021869
Pacsin2	Protein kinase C and casein kinase substrate in neurons protein 2 OS=Mus musculus OX=10090 GN=Pacsin2 PE=1 SV=1	0.88	0.0222444
Hsd17b4	Peroxisomal multifunctional enzyme type 2 OS=Mus musculus OX=10090 GN=Hsd17b4 PE=1 SV=3	1.91	0.0223331
Sdf2l1	Stromal cell-derived factor 2-like protein 1 OS=Mus musculus OX=10090 GN=Sdf2l1 PE=1 SV=2	3.59	0.022336
Mthfd1l	Monofunctional C1-tetrahydrofolate synthase, mitochondrial OS=Mus musculus OX=10090 GN=Mthfd1l PE=1 SV=2	-0.12	0.0226934
Rpl22l1	MCG16976, isoform CRA_c OS=Mus musculus OX=10090 GN=Rpl22l1 PE=2 SV=1	-1.07	0.0227337
	Isocitrate dehydrogenase [NAD] subunit, mitochondrial OS=Mus musculus OX=10090 GN=Idh3a PE=1 SV=1	0.6	0.0228958
Spcs2	Signal peptidase complex subunit 2 OS=Mus musculus OX=10090 GN=Spcs2 PE=1 SV=1	0.74	0.0229597
Gyk; Gk	Uncharacterized protein OS=Mus musculus OX=10090 GN=Gk PE=2 SV=1	1.4	0.0230178
Arsa	Arylsulfatase A OS=Mus musculus OX=10090 GN=Arsa PE=1 SV=2	1.16	0.0230884
	Polymerase delta-interacting protein 2 (Fragment) OS=Mus musculus OX=10090 GN=Poldip2 PE=1 SV=1	1.26	0.0230884
Por	NADPH--cytochrome P450 reductase OS=Mus musculus OX=10090 GN=Por PE=1 SV=2	1.23	0.0231856
Eef1g	Elongation factor 1-gamma OS=Mus musculus OX=10090 GN=Eef1g PE=1 SV=3	-0.9	0.0232022
Gbas; Nipsnap2	Uncharacterized protein OS=Mus musculus OX=10090 GN=Nipsnap2 PE=2 SV=1	0.99	0.0235594
Dbi	Diazepam binding inhibitor OS=Mus musculus OX=10090 GN=Dbi PE=1 SV=1	-1.29	0.0236321
Hexa	Beta-hexosaminidase OS=Mus musculus OX=10090 GN=Hexa PE=2 SV=1	2.87	0.0239286
Iqgap1	Ras GTPase-activating-like protein IQGAP1 OS=Mus musculus OX=10090 GN=Iqgap1 PE=1 SV=2	0.66	0.0241376
Prdx6	Peroxiredoxin-6 OS=Mus musculus OX=10090 GN=Prdx6 PE=1 SV=1	-1.14	0.024163
Atp11b	Phospholipid-transporting ATPase OS=Mus musculus OX=10090 GN=Atp11b PE=2 SV=1	2.42	0.0242084
Cct6a	Chaperonin containing Tcp1, subunit 6a (Zeta) OS=Mus musculus OX=10090 GN=Cct6a PE=2 SV=1	-0.74	0.0245132
Tpd52l2	Tumor protein D54 OS=Mus musculus OX=10090 GN=Tpd52l2 PE=1 SV=1	1.34	0.0248585
Cat	Catalase OS=Mus musculus OX=10090 GN=Cat PE=2 SV=1	0.99	0.0250956
Uqcrq	Cytochrome b-c1 complex subunit 8 OS=Mus musculus OX=10090 GN=Uqcrq PE=1 SV=3	0.87	0.0250956
Pmpca	Mitochondrial-processing peptidase subunit alpha OS=Mus musculus OX=10090 GN=Pmpca PE=1 SV=1	0.93	0.0251448
Tecr	Gpsn2 protein OS=Mus musculus OX=10090 GN=Tecr PE=1 SV=1	1.04	0.0254873
Fkbp2	Peptidyl-prolyl cis-trans isomerase FKBP2 OS=Mus musculus OX=10090 GN=Fkbp2 PE=1 SV=1	1.92	0.0256614
Pgam1	Phosphoglycerate mutase OS=Mus musculus OX=10090 GN=Pgam1 PE=1 SV=1	-2.06	0.025761
Emb	Uncharacterized protein OS=Mus musculus OX=10090 GN=Emb PE=2 SV=1	1.3	0.0260373
P4ha2	Procollagen-proline, 2-oxoglutarate 4-dioxygenase (Proline 4-hydroxylase), alpha II polypeptide, isoform CRA_f OS=Mus musculus OX=10090 GN=P4ha2 PE=1 SV=1	1.26	0.0261431
Acsl4	Long-chain-fatty-acid--CoA ligase 4 OS=Mus musculus OX=10090 GN=Acsl4 PE=1 SV=2	1.65	0.0261791
Vcl	Vinculin OS=Mus musculus OX=10090 GN=Vcl PE=1 SV=4	-1.09	0.0262489
Phb2	Prohibitin-2 OS=Mus musculus OX=10090 GN=Phb2 PE=1 SV=1	-0.36	0.0263545
Col5a2	Collagen alpha-2(V) chain OS=Mus musculus OX=10090 GN=Col5a2 PE=1 SV=1	1.71	0.0265339
Stx4a	Syntaxin-4 OS=Mus musculus OX=10090 GN=Stx4 PE=1 SV=1	-1.21	0.0270836
Ehd2	EH domain-containing protein 2 OS=Mus musculus OX=10090 GN=Ehd2 PE=1 SV=1	0.85	0.0272912
Nars	Asparagine--tRNA ligase, cytoplasmic OS=Mus musculus OX=10090 GN=Nars PE=1 SV=2	1.62	0.0274396
Man2b1	Alpha-mannosidase OS=Mus musculus OX=10090 GN=Man2b1 PE=2 SV=1	0.8	0.0274989
Tkt	Transketolase OS=Mus musculus OX=10090 GN=Tkt PE=1 SV=1	-2.3	0.0279402
Htra2	Uncharacterized protein (Fragment) OS=Mus musculus OX=10090 GN=Htra2 PE=2 SV=1	3.59	0.0280179
Ctsd	Uncharacterized protein OS=Mus musculus OX=10090 GN=Ctsd PE=2 SV=1	1.57	0.0280179
Hmgb1	Uncharacterized protein (Fragment) OS=Mus musculus OX=10090 PE=2 SV=1	-2.05	0.0280179
Mrps10	28S ribosomal protein S10, mitochondrial OS=Mus musculus OX=10090 GN=Mrps10 PE=1 SV=1	3.06	0.0280179
D17Wsu104e; Mydgf	Myeloid-derived growth factor OS=Mus musculus OX=10090 GN=Mydgf PE=1 SV=1	2.05	0.0280179
Prss1	MCG124046 OS=Mus musculus OX=10090 GN=Prss1 PE=1 SV=1	1.63	0.0280453
Cs	Citrate synthase, mitochondrial OS=Mus musculus OX=10090 GN=Cs PE=1 SV=1	0.73	0.0284757
Wasf2	Uncharacterized protein OS=Mus musculus OX=10090 GN=Wasf2 PE=2 SV=1	-1.21	0.0284886
Rps17	Uncharacterized protein (Fragment) OS=Mus musculus OX=10090 GN=Rps17 PE=2 SV=1	0.69	0.0285214
Mmab	Corrinoid adenosyltransferase OS=Mus musculus OX=10090 GN=Mmab PE=1 SV=1	1.17	0.0287452
Mrpl55	39S ribosomal protein L55, mitochondrial OS=Mus musculus OX=10090 GN=Mrpl55 PE=1 SV=1	1.44	0.0288492
Npc1	NPC intracellular cholesterol transporter 1 OS=Mus musculus OX=10090 GN=Npc1 PE=1 SV=2	1.19	0.0288955
Psmd11	Psmd11 protein (Fragment) OS=Mus musculus OX=10090 GN=Psmd11 PE=2 SV=1	-1.06	0.02896
Fundc2	FUN14 domain-containing protein 2 OS=Mus musculus OX=10090 GN=Fundc2 PE=1 SV=1	-0.96	0.0290336
Ociad1	OCIA domain-containing protein 1 OS=Mus musculus OX=10090 GN=Ociad1 PE=1 SV=1	2.67	0.0291996
Mrps36	28S ribosomal protein S36, mitochondrial OS=Mus musculus OX=10090 GN=Mrps36 PE=1 SV=1	1.12	0.0297684
Golga5	Golgin subfamily A member 5 OS=Mus musculus OX=10090 GN=Golga5 PE=1 SV=2	-0.6	0.0298785
Atp6v1e1	V-type proton ATPase subunit E 1 OS=Mus musculus OX=10090 GN=Atp6v1e1 PE=1 SV=2	0.33	0.0298789
Fxc1; Timm10b	Mitochondrial import inner membrane translocase subunit Tim10 B OS=Mus musculus OX=10090 GN=Timm10b PE=1 SV=1	2.46	0.0299814
H2afv	Histone H2A OS=Mus musculus OX=10090 GN=H2afv PE=2 SV=1	-0.86	0.0299814
	Protein ERGIC-53 (Fragment) OS=Mus musculus OX=10090 GN=Lman1 PE=1 SV=1	0.67	0.0299814
Rpl4	60S ribosomal protein L4 OS=Mus musculus OX=10090 GN=Rpl4 PE=1 SV=3	1.09	0.0301846
Tln2	Talin-2 OS=Mus musculus OX=10090 GN=Tln2 PE=1 SV=3	1.12	0.0303878
Isca2	Iron-sulfur cluster assembly 2 homolog, mitochondrial OS=Mus musculus OX=10090 GN=Isca2 PE=1 SV=2	1.62	0.0306815
Myof	Myof protein OS=Mus musculus OX=10090 GN=Myof PE=2 SV=1	0.95	0.0306919
Plbd2	Putative phospholipase B-like 2 OS=Mus musculus OX=10090 GN=Plbd2 PE=1 SV=2	1.44	0.0309245
Mesdc2; Mesd	LRP chaperone MESD OS=Mus musculus OX=10090 GN=Mesd PE=1 SV=1	1.47	0.0309376
Atp5j	ATP synthase-coupling factor 6, mitochondrial OS=Mus musculus OX=10090 GN=Atp5pf PE=1 SV=1	-0.92	0.0310474
	MCG113838 OS=Mus musculus OX=10090 GN=Rpl36a-ps1 PE=3 SV=1	-1.52	0.0311727
Anxa3	Annexin A3 OS=Mus musculus OX=10090 GN=Anxa3 PE=1 SV=4	-1.03	0.0311761
Mtif3	Mitochondrial translational initiation factor 3 OS=Mus musculus OX=10090 GN=Mtif3 PE=2 SV=1	1.86	0.0313061
	TraB domain-containing protein (Fragment) OS=Mus musculus OX=10090 GN=Trabd PE=1 SV=8	-2.19	0.0318304
Tceb2; Elob	Elongin-B OS=Mus musculus OX=10090 GN=Elob PE=1 SV=1	-1.42	0.0323452
Lasp1	LIM and SH3 protein 1, isoform CRA_b OS=Mus musculus OX=10090 GN=Lasp1 PE=1 SV=1	-1.56	0.0323752
Pgk1	Phosphoglycerate kinase 1 OS=Mus musculus OX=10090 GN=Pgk1 PE=1 SV=4	-0.77	0.032408
Rps28	40S ribosomal protein S28 OS=Mus musculus OX=10090 GN=Rps28 PE=1 SV=1	1.12	0.0324274
Rnf13	Ring finger protein 13, isoform CRA_a OS=Mus musculus OX=10090 GN=Rnf13 PE=2 SV=1	-0.83	0.0326933
Fkbp9	Peptidyl-prolyl cis-trans isomerase FKBP9 OS=Mus musculus OX=10090 GN=Fkbp9 PE=1 SV=1	1.68	0.0327087
Rap2a	Ras-related protein Rap-2a OS=Mus musculus OX=10090 GN=Rap2a PE=1 SV=2	-2.76	0.0327144
Rps5	40S ribosomal protein S5 OS=Mus musculus OX=10090 GN=Rps5 PE=1 SV=1	0.76	0.0328203
Mrpl27; Gm6304	39S ribosomal protein L27, mitochondrial OS=Mus musculus OX=10090 GN=Mrpl27 PE=1 SV=1	1.52	0.0328372
Apool	MICOS complex subunit Mic27 OS=Mus musculus OX=10090 GN=Apool PE=1 SV=1	2.62	0.0328641
Acads	Short-chain specific acyl-CoA dehydrogenase, mitochondrial OS=Mus musculus OX=10090 GN=Acads PE=1 SV=2	0.96	0.0329597
Atp5l	ATP synthase subunit g, mitochondrial OS=Mus musculus OX=10090 GN=Atp5mg PE=1 SV=1	2.16	0.0330445
Ndufa10	NADH dehydrogenase [ubiquinone] 1 alpha subcomplex subunit 10, mitochondrial OS=Mus musculus OX=10090 GN=Ndufa10 PE=1 SV=1	-1.07	0.0333818
Rpl8	60S ribosomal protein L8 OS=Mus musculus OX=10090 GN=Rpl8 PE=1 SV=2	0.85	0.0334664
Csrp1	Cysteine and glycine-rich protein 1 OS=Mus musculus OX=10090 GN=Csrp1 PE=1 SV=3	1.84	0.0335292
Rab11b	MCG22989, isoform CRA_b OS=Mus musculus OX=10090 GN=Rab11b PE=1 SV=1	-1.36	0.0335844
Mrps35	28S ribosomal protein S35, mitochondrial OS=Mus musculus OX=10090 GN=Mrps35 PE=1 SV=2	1.83	0.0336005
	40S ribosomal protein S25 OS=Mus musculus OX=10090 GN=Rps25 PE=1 SV=1	-0.34	0.0336022
Anp32a	Acidic leucine-rich nuclear phosphoprotein 32 family member A OS=Mus musculus OX=10090 GN=Anp32a PE=1 SV=1	-0.94	0.0336865
Gaa	Lysosomal alpha-glucosidase OS=Mus musculus OX=10090 GN=Gaa PE=1 SV=2	0.17	0.0339923
Dysf	Dysferlin OS=Mus musculus OX=10090 GN=Dysf PE=1 SV=1	3.63	0.0339923
Mrps33	MCG4664, isoform CRA_b OS=Mus musculus OX=10090 GN=Mrps33 PE=1 SV=1	1.81	0.0341703
Eno3	Eno3 protein OS=Mus musculus OX=10090 GN=Eno3 PE=2 SV=1	-1.22	0.0343112
Prcp	Lysosomal Pro-X carboxypeptidase OS=Mus musculus OX=10090 GN=Prcp PE=1 SV=2	1.97	0.0345311
Nubpl	Iron-sulfur protein NUBPL OS=Mus musculus OX=10090 GN=Nubpl PE=1 SV=2	1.8	0.0348275
	40S ribosomal protein S12 OS=Mus musculus OX=10090 GN=Rps12 PE=1 SV=1	0.48	0.0349125
Rpl35a-ps4; Rpl35a; Rpl35a-ps2; Gm10243; Rpl35a-ps5; LOC100862595; Gm14279; LOC100048620	60S ribosomal protein L35a OS=Mus musculus OX=10090 GN=Rpl35a PE=1 SV=2	0.62	0.0349125
Esyt1	Extended synaptotagmin-1 OS=Mus musculus OX=10090 GN=Esyt1 PE=1 SV=2	2.65	0.0349594
Trap1	Heat shock protein 75 kDa, mitochondrial OS=Mus musculus OX=10090 GN=Trap1 PE=1 SV=1	0.99	0.0352007
Zadh2	Prostaglandin reductase-3 OS=Mus musculus OX=10090 GN=Zadh2 PE=1 SV=1	2.57	0.0355382
	Golgi apparatus protein 1 (Fragment) OS=Mus musculus OX=10090 GN=Glg1 PE=1 SV=1	-0.3	0.0357213
Rps9	40S ribosomal protein S9 OS=Mus musculus OX=10090 GN=Rps9 PE=1 SV=3	-0.54	0.0362207
Csrp2	Smooth muscle LIM protein OS=Mus musculus OX=10090 GN=Csrp2 PE=2 SV=1	1.57	0.0362381
Uqcrc1	Cytochrome b-c1 complex subunit 1, mitochondrial OS=Mus musculus OX=10090 GN=Uqcrc1 PE=1 SV=2	0.87	0.0364683
Ssr4	Uncharacterized protein OS=Mus musculus OX=10090 GN=Ssr4 PE=2 SV=1	2.4	0.0366832
Atp5d	ATP synthase, H+ transporting, mitochondrial F1 complex, delta subunit, isoform CRA_c OS=Mus musculus OX=10090 GN=Atp5d PE=1 SV=1	-1.72	0.0367008
9030617O03Rik; Dglucy	D-glutamate cyclase, mitochondrial OS=Mus musculus OX=10090 GN=Dglucy PE=1 SV=1	0.9	0.0370919
Aldh2	Aldehyde dehydrogenase 2, mitochondrial, isoform CRA_b OS=Mus musculus OX=10090 GN=Aldh2 PE=1 SV=1	0.18	0.0370932
Fubp3	Far upstream element (FUSE)-binding protein 3 OS=Mus musculus OX=10090 GN=Fubp3 PE=1 SV=1	-1.85	0.0370932
Oxct1	Succinyl-CoA:3-ketoacid coenzyme A transferase 1, mitochondrial OS=Mus musculus OX=10090 GN=Oxct1 PE=1 SV=1	0.82	0.0373839
Tpbg	Trophoblast glycoprotein OS=Mus musculus OX=10090 GN=Tpbg PE=1 SV=3	1.65	0.0375356
Uqcr11	MCG13388, isoform CRA_b OS=Mus musculus OX=10090 GN=Uqcr11 PE=2 SV=1	2.89	0.0377927
Pdhb	Pyruvate dehydrogenase E1 component subunit beta, mitochondrial OS=Mus musculus OX=10090 GN=Pdhb PE=1 SV=1	0.88	0.0384706
Cnn2	Calponin OS=Mus musculus OX=10090 GN=Cnn2 PE=1 SV=1	-0.69	0.0386597
Ddx5	Ddx5 protein (Fragment) OS=Mus musculus OX=10090 GN=Ddx5 PE=2 SV=1	-0.97	0.0391826
Ubxn4	UBX domain containing 2, isoform CRA_a OS=Mus musculus OX=10090 GN=Ubxn4 PE=1 SV=1	1.77	0.0396141
Eif2s1	Uncharacterized protein (Fragment) OS=Mus musculus OX=10090 GN=Eif2s1 PE=2 SV=1	-5.09	0.0396573
Vps36	Uncharacterized protein OS=Mus musculus OX=10090 GN=Vps36 PE=2 SV=1	-1.32	0.0396785
	Guanine nucleotide-binding protein subunit gamma OS=Mus musculus OX=10090 GN=Gng12 PE=1 SV=1	-3.14	0.0397111
Abhd11	Protein ABHD11 OS=Mus musculus OX=10090 GN=Abhd11 PE=1 SV=1	1.07	0.0399148
Terf2	Uncharacterized protein OS=Mus musculus OX=10090 GN=Terf2 PE=2 SV=1	-2.39	0.0399213
Aimp1	Uncharacterized protein OS=Mus musculus OX=10090 GN=Aimp1 PE=2 SV=1	1.26	0.0401224
Clptm1	Cleft lip and palate transmembrane protein 1 homolog OS=Mus musculus OX=10090 GN=Clptm1 PE=1 SV=1	0.81	0.0401435
Cox5b	Cytochrome c oxidase subunit 5B, mitochondrial OS=Mus musculus OX=10090 GN=Cox5b PE=1 SV=1	-1.82	0.0410677
Flna	Filamin, alpha OS=Mus musculus OX=10090 GN=Flna PE=2 SV=1	0.4	0.041194
Afg3l2	Uncharacterized protein OS=Mus musculus OX=10090 GN=Afg3l2 PE=2 SV=1	-0.52	0.0412978
Rps29	40S ribosomal protein S29 OS=Mus musculus OX=10090 GN=Rps29 PE=1 SV=2	1.3	0.0417512
Maoa	Amine oxidase (Fragment) OS=Mus musculus OX=10090 GN=Maoa PE=2 SV=1	3.07	0.0418336
2010-09-01	Septin-10 OS=Mus musculus OX=10090 GN=Sept10 PE=1 SV=1	0.83	0.0419487
Mrpl48	MCG2852, isoform CRA_a OS=Mus musculus OX=10090 GN=Mrpl48 PE=2 SV=1	1.47	0.042046
Rps7	40S ribosomal protein S7 OS=Mus musculus OX=10090 GN=Rps7 PE=2 SV=1	0.66	0.0425201
Rpl26; Gm15772	MCG50660, isoform CRA_a OS=Mus musculus OX=10090 GN=Rpl26 PE=1 SV=1	0.91	0.0427212
Bcap31	B-cell receptor-associated protein 31 OS=Mus musculus OX=10090 GN=Bcap31 PE=1 SV=4	1.96	0.0430713
Nudt9	ADP-ribose pyrophosphatase, mitochondrial OS=Mus musculus OX=10090 GN=Nudt9 PE=1 SV=1	1.6	0.043162
Hddc2	HD domain-containing protein 2 OS=Mus musculus OX=10090 GN=Hddc2 PE=1 SV=1	2.07	0.0434834
Nap1l1	Nucleosome assembly protein 1-like 1 OS=Mus musculus OX=10090 GN=Nap1l1 PE=1 SV=1	-0.49	0.0437753
Pdia4	Protein disulfide-isomerase A4 OS=Mus musculus OX=10090 GN=Pdia4 PE=1 SV=1	0.62	0.043971
Sec62	Sec62 protein (Fragment) OS=Mus musculus OX=10090 GN=Sec62 PE=2 SV=1	-1.26	0.0443192
Itgav	Integrin alpha-V OS=Mus musculus OX=10090 GN=Itgav PE=1 SV=2	-3.23	0.0443456
Ctnnb1	Catenin beta-1 OS=Mus musculus OX=10090 GN=Ctnnb1 PE=1 SV=1	-0.37	0.0447576
Dhx30	ATP-dependent RNA helicase DHX30 OS=Mus musculus OX=10090 GN=Dhx30 PE=1 SV=1	1.35	0.0447674
	Mitochondrial glutamate carrier 1 OS=Mus musculus OX=10090 GN=Slc25a22 PE=1 SV=1	1.08	0.0453255
Hist1h1b	Hist1h1b protein (Fragment) OS=Mus musculus OX=10090 GN=Hist1h1b PE=2 SV=1	-2.12	0.0458476
Ppia	Peptidyl-prolyl cis-trans isomerase OS=Mus musculus OX=10090 GN=Ppia PE=1 SV=1	-0.52	0.0459617
Rps15	40S ribosomal protein S15 OS=Mus musculus OX=10090 GN=Rps15 PE=1 SV=2	2.79	0.0459673
Ralb	Ras-related protein Ral-B OS=Mus musculus OX=10090 GN=Ralb PE=1 SV=1	-0.78	0.0459673
Blvrb	Flavin reductase (NADPH) OS=Mus musculus OX=10090 GN=Blvrb PE=1 SV=3	-2.1	0.046112
Timm10	Mitochondrial import inner membrane translocase subunit Tim10 OS=Mus musculus OX=10090 GN=Timm10 PE=1 SV=1	0.85	0.0463599
Hsd17b10	17beta-hydroxysteroid dehydrogenase type 10/short chain L-3-hydroxyacyl-CoA dehydrogenase OS=Mus musculus OX=10090 GN=Hsd17b10 PE=1 SV=1	0.91	0.0466613
Arpc4	Actin-related protein 2/3 complex subunit 4 OS=Mus musculus OX=10090 GN=Arpc4 PE=1 SV=3	-0.91	0.0466878
Sfn	14-3-3 protein sigma OS=Mus musculus OX=10090 GN=Sfn PE=2 SV=1	-4.31	0.0466878
Sntb2	Syntrophin, basic 2 OS=Mus musculus OX=10090 GN=Sntb2 PE=1 SV=1	1.15	0.0469624
Dctn2	Dynactin 2 OS=Mus musculus OX=10090 GN=Dctn2 PE=1 SV=1	1.13	0.0472215
Rps21	40S ribosomal protein S21 OS=Mus musculus OX=10090 GN=Rps21 PE=1 SV=1	0.96	0.047367
Tjp1	Tight junction protein ZO-1 OS=Mus musculus OX=10090 GN=Tjp1 PE=1 SV=2	0.24	0.0477892
Mrpl53	39S ribosomal protein L53, mitochondrial OS=Mus musculus OX=10090 GN=Mrpl53 PE=1 SV=1	0.75	0.0477907
Emc7	ER membrane protein complex subunit 7 OS=Mus musculus OX=10090 GN=Emc7 PE=1 SV=1	1.9	0.0481232
Ak3	GTP:AMP phosphotransferase AK3, mitochondrial OS=Mus musculus OX=10090 GN=Ak3 PE=1 SV=3	1.66	0.0483227
Ndufs1	NADH-ubiquinone oxidoreductase 75 kDa subunit, mitochondrial OS=Mus musculus OX=10090 GN=Ndufs1 PE=1 SV=2	-0.37	0.048395
Rras2	Ras-related protein R-Ras2 OS=Mus musculus OX=10090 GN=Rras2 PE=1 SV=1	-2.85	0.0485137
Amacr	Alpha-methylacyl-CoA racemase OS=Mus musculus OX=10090 GN=Amacr PE=1 SV=4	0.91	0.0489386
Gnai2	Guanine nucleotide-binding protein G(i) subunit alpha-2 OS=Mus musculus OX=10090 GN=Gnai2 PE=1 SV=5	1.76	0.0490519
Mrpl13	Mrpl13 protein (Fragment) OS=Mus musculus OX=10090 GN=Mrpl13 PE=2 SV=1	1.19	0.0490519
Slc25a11	Solute carrier family 25 (Mitochondrial carrier oxoglutarate carrier), member 11, isoform CRA_b OS=Mus musculus OX=10090 GN=Slc25a11 PE=1 SV=1	2.22	0.0490726
Gpt2	Alanine aminotransferase 2 OS=Mus musculus OX=10090 GN=Gpt2 PE=1 SV=1	0.92	0.0494877
Guf1	Translation factor Guf1, mitochondrial OS=Mus musculus OX=10090 GN=Guf1 PE=1 SV=1	2.11	0.0495973
Rpl34-ps1; Rpl34; Gm4705	60S ribosomal protein L34 OS=Mus musculus OX=10090 GN=Rpl34 PE=1 SV=2	0.31	0.0496404
Hars2	Histidyl-tRNA synthetase-like, isoform CRA_a OS=Mus musculus OX=10090 GN=Hars2 PE=1 SV=1	0.92	0.0497418
Ptrh2	Peptidyl-tRNA hydrolase 2, mitochondrial OS=Mus musculus OX=10090 GN=Ptrh2 PE=1 SV=1	2.24	0.0518212
Cox4i1	Cytochrome c oxidase subunit 4 isoform 1, mitochondrial OS=Mus musculus OX=10090 GN=Cox4i1 PE=1 SV=2	0.97	0.051956
Hmgcl	Hydroxymethylglutaryl-CoA lyase, mitochondrial OS=Mus musculus OX=10090 GN=Hmgcl PE=1 SV=2	0.98	0.051963
Kank3	KN motif and ankyrin repeat domain-containing protein 3 OS=Mus musculus OX=10090 GN=Kank3 PE=1 SV=1	-3.82	0.0520903
Slc7a5	Uncharacterized protein OS=Mus musculus OX=10090 GN=Slc7a5 PE=2 SV=1	-2.47	0.0525622
Decr1	2,4-dienoyl-CoA reductase, mitochondrial OS=Mus musculus OX=10090 GN=Decr1 PE=1 SV=1	0.75	0.0526916
Lyrm2	LYR motif-containing protein 2 OS=Mus musculus OX=10090 GN=Lyrm2 PE=3 SV=1	2.67	0.053213
Cfl2	Cofilin-2 OS=Mus musculus OX=10090 GN=Cfl2 PE=1 SV=1	-3.32	0.0538008
Mrpl42	39S ribosomal protein L42, mitochondrial OS=Mus musculus OX=10090 GN=Mrpl42 PE=1 SV=1	0.71	0.0538428
Vdac3	Uncharacterized protein OS=Mus musculus OX=10090 GN=Vdac3 PE=2 SV=1	0.93	0.0542064
Os9	Protein OS-9 OS=Mus musculus OX=10090 GN=Os9 PE=1 SV=2	3.21	0.0544977
Ethe1	Persulfide dioxygenase ETHE1, mitochondrial OS=Mus musculus OX=10090 GN=Ethe1 PE=1 SV=2	1.46	0.0547551
Pfn1	Profilin OS=Mus musculus OX=10090 GN=Pfn1 PE=1 SV=1	-0.49	0.0547551
Pdlim5	ENH isoform 1d OS=Mus musculus OX=10090 GN=Pdlim5 PE=1 SV=1	-3.09	0.0547551
Mrps7	28S ribosomal protein S7, mitochondrial OS=Mus musculus OX=10090 GN=Mrps7 PE=1 SV=1	1.6	0.0549199
Praf2	PRA1 family protein 2 OS=Mus musculus OX=10090 GN=Praf2 PE=1 SV=1	1.3	0.0552664
Emc1	C230096C10Rik protein OS=Mus musculus OX=10090 GN=Emc1 PE=2 SV=1	3.25	0.056405
	Plasminogen activator inhibitor 1 RNA-binding protein OS=Mus musculus OX=10090 GN=Serbp1 PE=1 SV=1	1.85	0.0568387
Hspg2	Basement membrane-specific heparan sulfate proteoglycan core protein OS=Mus musculus OX=10090 GN=Hspg2 PE=1 SV=1	1.08	0.0568387
Tmx3	Protein disulfide-isomerase TMX3 OS=Mus musculus OX=10090 GN=Tmx3 PE=1 SV=2	2.96	0.0568387
Lag3	Lymphocyte activation gene 3 protein OS=Mus musculus OX=10090 GN=Lag3 PE=2 SV=1	-3.85	0.0573093
Atp5b	ATP synthase subunit beta, mitochondrial OS=Mus musculus OX=10090 GN=Atp5f1b PE=1 SV=2	0.27	0.0573798
Pacsin3	Protein kinase C and casein kinase substrate in neurons 3, isoform CRA_a OS=Mus musculus OX=10090 GN=Pacsin3 PE=1 SV=1	0.84	0.0575141
Vdac1	Voltage-dependent anion-selective channel protein 1 OS=Mus musculus OX=10090 GN=Vdac1 PE=1 SV=3	1.02	0.057823
Dpp7	Dipeptidyl peptidase 2 OS=Mus musculus OX=10090 GN=Dpp7 PE=1 SV=2	-0.84	0.0582391
Ppp1r12a	Protein phosphatase 1 regulatory subunit 12A OS=Mus musculus OX=10090 GN=Ppp1r12a PE=1 SV=2	-0.18	0.0582501
Tmlhe	Trimethyllysine dioxygenase, mitochondrial OS=Mus musculus OX=10090 GN=Tmlhe PE=1 SV=2	1.94	0.0605198
Iscu	Iron-sulfur cluster assembly enzyme ISCU, mitochondrial OS=Mus musculus OX=10090 GN=Iscu PE=1 SV=1	1	0.0606302
	MHC class I antigen (Fragment) OS=Mus musculus OX=10090 GN=H2 PE=2 SV=1	0.76	0.0606799
Cnpy3	Protein canopy homolog 3 OS=Mus musculus OX=10090 GN=Cnpy3 PE=1 SV=1	1.86	0.0610548
Gns	Uncharacterized protein (Fragment) OS=Mus musculus OX=10090 GN=Gns PE=2 SV=1	0.83	0.0612295
Fahd2a	Fumarylacetoacetate hydrolase domain-containing 2A OS=Mus musculus OX=10090 GN=Fahd2a PE=1 SV=1	1.44	0.0613959
Poglut1	Uncharacterized protein OS=Mus musculus OX=10090 GN=Poglut1 PE=2 SV=1	1.45	0.0615406
Ndufaf2	Uncharacterized protein OS=Mus musculus OX=10090 GN=Ndufaf2 PE=2 SV=1	2.16	0.061975
Aldh1l2	Mitochondrial 10-formyltetrahydrofolate dehydrogenase OS=Mus musculus OX=10090 GN=Aldh1l2 PE=1 SV=2	0.41	0.0622448
Ctnnd1	Catenin delta-1 OS=Mus musculus OX=10090 GN=Ctnnd1 PE=1 SV=2	-0.4	0.062735
Rps16-ps2	Rps16 protein (Fragment) OS=Mus musculus OX=10090 GN=Rps16 PE=2 SV=1	-0.43	0.0633162
Mrps17	28S ribosomal protein S17, mitochondrial OS=Mus musculus OX=10090 GN=Mrps17 PE=1 SV=1	1.45	0.0633162
Hspd1	60 kDa heat shock protein, mitochondrial OS=Mus musculus OX=10090 GN=Hspd1 PE=1 SV=1	0.16	0.0636987
Rab5c	Ras-related protein Rab-5C OS=Mus musculus OX=10090 GN=Rab5c PE=1 SV=2	1.16	0.0636987
Tomm70a	Mitochondrial import receptor subunit TOM70 OS=Mus musculus OX=10090 GN=Tomm70 PE=1 SV=2	-0.48	0.0655459
Neu1	Neuraminidase 1, isoform CRA_a OS=Mus musculus OX=10090 GN=Neu1 PE=1 SV=1	1.44	0.0666372
Hspe1	Heat shock protein 1 (Chaperonin 10) OS=Mus musculus OX=10090 GN=Hspe1 PE=1 SV=1	-0.32	0.0666961
Pam16	Mitochondrial import inner membrane translocase subunit TIM16 OS=Mus musculus OX=10090 GN=Pam16 PE=1 SV=1	0.55	0.0666961
Plec	Plectin 7 OS=Mus musculus OX=10090 GN=Plec PE=2 SV=1	0.9	0.0674971
Rps23	Uncharacterized protein OS=Mus musculus OX=10090 GN=Rps23 PE=2 SV=1	0.64	0.0676186
Npc2	Uncharacterized protein OS=Mus musculus OX=10090 GN=Npc2 PE=2 SV=1	3.55	0.0676186
Rpl5	Uncharacterized protein (Fragment) OS=Mus musculus OX=10090 GN=Rpl5 PE=2 SV=1	0.76	0.0681055
Slc25a5	MCG11560 OS=Mus musculus OX=10090 GN=Slc25a5 PE=1 SV=1	-1.12	0.0686163
Actn1	Alpha actinin 1a OS=Mus musculus OX=10090 GN=Actn1 PE=1 SV=1	-0.61	0.0695845
Frrs1	Ferric-chelate reductase 1 OS=Mus musculus OX=10090 GN=Frrs1 PE=1 SV=1	-0.38	0.0711928
Abcf2	ATP-binding cassette sub-family F member 2 OS=Mus musculus OX=10090 GN=Abcf2 PE=1 SV=1	0.89	0.071259
Mia3	Transport and Golgi organization protein 1 homolog OS=Mus musculus OX=10090 GN=Mia3 PE=1 SV=2	1.31	0.0714248
Hist1h1e	Histone H1.4 OS=Mus musculus OX=10090 GN=Hist1h1e PE=1 SV=2	-1.26	0.0721413
Pycr1	Pyrroline-5-carboxylate reductase 1, mitochondrial OS=Mus musculus OX=10090 GN=Pycr1 PE=1 SV=1	0.61	0.0723279
Hsd17b12	Very-long-chain 3-oxoacyl-CoA reductase OS=Mus musculus OX=10090 GN=Hsd17b12 PE=1 SV=1	-0.56	0.0724997
Ccdc47	Coiled-coil domain-containing protein 47 OS=Mus musculus OX=10090 GN=Ccdc47 PE=1 SV=2	0.6	0.073466
Pip5k1b	Phosphatidylinositol 4-phosphate 5-kinase type-1 beta OS=Mus musculus OX=10090 GN=Pip5k1b PE=1 SV=1	2.95	0.073466
	Neuroplastin (Fragment) OS=Mus musculus OX=10090 GN=Nptn PE=1 SV=1	0.77	0.0737587
Ndufb11	NADH dehydrogenase [ubiquinone] 1 beta subcomplex subunit 11, mitochondrial OS=Mus musculus OX=10090 GN=Ndufb11 PE=1 SV=2	-2.83	0.0739672
Ywhab	14-3-3 protein beta/alpha OS=Mus musculus OX=10090 GN=Ywhab PE=1 SV=3	-2.05	0.0740091
Tmem119	Transmembrane protein 119 OS=Mus musculus OX=10090 GN=Tmem119 PE=1 SV=1	-0.95	0.074329
	Uncharacterized protein OS=Mus musculus OX=10090 PE=3 SV=1	0.98	0.0747748
Eef1d	Elongation factor 1-delta OS=Mus musculus OX=10090 GN=Eef1d PE=1 SV=1	-0.26	0.0766768
Gm8894	Myosin light polypeptide 6 alkali smooth muscle and non-muscle protein (Fragment) OS=Mus musculus OX=10090 GN=Myl6 PE=2 SV=1	2.26	0.077184
Ogdhl	Ogdhl protein OS=Mus musculus OX=10090 GN=Ogdhl PE=1 SV=1	0.39	0.0777277
Cenpj	Uncharacterized protein (Fragment) OS=Mus musculus OX=10090 GN=Cenpj PE=2 SV=1	-4.97	0.0787503
Fkbp8	Peptidyl-prolyl cis-trans isomerase FKBP8 OS=Mus musculus OX=10090 GN=Fkbp8 PE=1 SV=2	0.46	0.0789957
	All-trans retinoic acid-induced differentiation factor (Fragment) OS=Mus musculus OX=10090 GN=Atraid PE=1 SV=1	1.02	0.0789957
Phb	Prohibitin OS=Mus musculus OX=10090 GN=Phb PE=1 SV=1	0.17	0.0793813
Srprb	Signal recognition particle receptor subunit beta OS=Mus musculus OX=10090 GN=Srprb PE=1 SV=1	0.54	0.0793813
Atp6v0a1	V-type proton ATPase subunit a OS=Mus musculus OX=10090 GN=Atp6v0a1 PE=2 SV=1	-0.37	0.0796493
Eef2	Uncharacterized protein OS=Mus musculus OX=10090 GN=Eef2 PE=2 SV=1	-0.09	0.0799792
Man2b2	Epididymis-specific alpha-mannosidase OS=Mus musculus OX=10090 GN=Man2b2 PE=1 SV=2	0.81	0.0799792
Pigs	Uncharacterized protein OS=Mus musculus OX=10090 GN=Pigs PE=2 SV=1	0.74	0.0802414
Pgrmc2	Membrane-associated progesterone receptor component 2 OS=Mus musculus OX=10090 GN=Pgrmc2 PE=1 SV=2	-0.55	0.081843
Comtd1	Catechol O-methyltransferase domain-containing protein 1 OS=Mus musculus OX=10090 GN=Comtd1 PE=1 SV=1	2.14	0.0823572
Ncam1	Neural cell adhesion molecule 1 OS=Mus musculus OX=10090 GN=Ncam1 PE=1 SV=2	-3.25	0.0823797
H2-Ke6	Estradiol 17-beta-dehydrogenase 8 OS=Mus musculus OX=10090 GN=Hsd17b8 PE=1 SV=2	-0.44	0.0824115
Bgn	Biglycan OS=Mus musculus OX=10090 GN=Bgn PE=2 SV=1	-1.26	0.0831948
Letm1	Mitochondrial proton/calcium exchanger protein OS=Mus musculus OX=10090 GN=Letm1 PE=1 SV=1	1.2	0.0843424
Ssr2	Translocon-associated protein subunit beta OS=Mus musculus OX=10090 GN=Ssr2 PE=1 SV=1	-0.48	0.0843424
Dctn1	Dynactin subunit 1 OS=Mus musculus OX=10090 GN=Dctn1 PE=1 SV=1	0.82	0.0843424
Arsb	Arylsulfatase B OS=Mus musculus OX=10090 GN=Arsb PE=1 SV=1	1.43	0.0844893
Clybl	Citramalyl-CoA lyase, mitochondrial OS=Mus musculus OX=10090 GN=Clybl PE=1 SV=2	0.54	0.0847684
Mrpl22	39S ribosomal protein L22, mitochondrial OS=Mus musculus OX=10090 GN=Mrpl22 PE=1 SV=1	1.09	0.0848847
Sec22b	Vesicle-trafficking protein SEC22b OS=Mus musculus OX=10090 GN=Sec22b PE=1 SV=3	2.65	0.0854282
Acad12	Acyl-Coenzyme A dehydrogenase family, member 12 OS=Mus musculus OX=10090 GN=Acad12 PE=1 SV=1	3.2	0.0854282
Rab18	RAB18, member RAS oncogene family, isoform CRA_a OS=Mus musculus OX=10090 GN=Rab18 PE=1 SV=1	1.19	0.0857571
Sacm1l	Phosphatidylinositide phosphatase SAC1 OS=Mus musculus OX=10090 GN=Sacm1l PE=1 SV=1	1.91	0.0860778
	Voltage-dependent anion-selective channel protein 2 OS=Mus musculus OX=10090 GN=Vdac2 PE=1 SV=1	0.97	0.0862507
Tmc5	Transmembrane channel-like protein 5 OS=Mus musculus OX=10090 GN=Tmc5 PE=2 SV=1	1.4	0.0873314
Rpl7	60S ribosomal protein L7 OS=Mus musculus OX=10090 GN=Rpl7 PE=1 SV=2	0.54	0.0882212
Cox6a1	Cytochrome c oxidase subunit 6A1, mitochondrial OS=Mus musculus OX=10090 GN=Cox6a1 PE=1 SV=2	3.43	0.0889083
Fkbp7	Peptidylprolyl isomerase OS=Mus musculus OX=10090 GN=Fkbp7 PE=2 SV=1	2.1	0.0889402
Atp1b3	Atp1b3 protein (Fragment) OS=Mus musculus OX=10090 GN=Atp1b3 PE=2 SV=1	-2.4	0.0900517
Baiap2	Brain-specific angiogenesis inhibitor 1-associated protein 2 OS=Mus musculus OX=10090 GN=Baiap2 PE=1 SV=1	-0.31	0.0905739
Cltc	MKIAA0034 protein (Fragment) OS=Mus musculus OX=10090 GN=mKIAA0034 PE=4 SV=2	0.48	0.0912401
Arpc1b	Actin-related protein 2/3 complex subunit OS=Mus musculus OX=10090 GN=Arpc1b PE=2 SV=1	-0.67	0.0913568
Gadd45gip1	Growth arrest and DNA damage-inducible proteins-interacting protein 1 OS=Mus musculus OX=10090 GN=Gadd45gip1 PE=1 SV=1	0.4	0.0913609
Arhgdia	Rho GDP-dissociation inhibitor 1 OS=Mus musculus OX=10090 GN=Arhgdia PE=1 SV=3	-0.88	0.0915051
Rhoa	Transforming protein RhoA OS=Mus musculus OX=10090 GN=Rhoa PE=1 SV=1	-0.6	0.0917529
Coq9	Ubiquinone biosynthesis protein COQ9, mitochondrial OS=Mus musculus OX=10090 GN=Coq9 PE=1 SV=1	1.69	0.0919845
Dld	Dihydrolipoyl dehydrogenase, mitochondrial OS=Mus musculus OX=10090 GN=Dld PE=1 SV=2	-0.11	0.0952384
Myh10	Myosin-10 OS=Mus musculus OX=10090 GN=Myh10 PE=1 SV=1	-0.21	0.095698
Atp6v1g1	V-type proton ATPase subunit G OS=Mus musculus OX=10090 GN=Atp6v1g1 PE=1 SV=1	-2.57	0.097321
Gng5; Gm15776; Gng5-ps; LOC100048410; LOC102641276	Guanine nucleotide-binding protein G(I)/G(S)/G(O) subunit gamma-5 OS=Mus musculus OX=10090 GN=Gng5 PE=1 SV=2	-3.38	0.0975771
Gdi2	Rab GDP dissociation inhibitor OS=Mus musculus OX=10090 GN=Gdi2 PE=2 SV=1	0.94	0.0994854
Dpysl2	Dihydropyrimidinase-related protein 2 OS=Mus musculus OX=10090 GN=Dpysl2 PE=1 SV=2	-0.28	0.100027
Gnb1	Beta1 subnuit of GTP-binding protein OS=Mus musculus OX=10090 GN=Gnb1 PE=1 SV=1	1.23	0.100474
Cask	Cask protein OS=Mus musculus OX=10090 GN=Cask PE=2 SV=1	-1.43	0.100512
Dag1	Uncharacterized protein OS=Mus musculus OX=10090 GN=Dag1 PE=2 SV=1	-1.71	0.100512
	NADH dehydrogenase [ubiquinone] flavoprotein 1, mitochondrial OS=Mus musculus OX=10090 GN=Ndufv1 PE=1 SV=1	1.28	0.102001
Isca1	Iron-sulfur cluster assembly 1 homolog, mitochondrial OS=Mus musculus OX=10090 GN=Isca1 PE=2 SV=1	0.8	0.102001
Supv3l1	ATP-dependent RNA helicase SUPV3L1, mitochondrial OS=Mus musculus OX=10090 GN=Supv3l1 PE=1 SV=1	2.02	0.102041
Npm1	MCG68069 OS=Mus musculus OX=10090 GN=Npm1 PE=1 SV=1	1.26	0.102877
Mrpl45	39S ribosomal protein L45, mitochondrial OS=Mus musculus OX=10090 GN=Mrpl45 PE=1 SV=1	0.57	0.105636
Pabpc1	Polyadenylate-binding protein 1 OS=Mus musculus OX=10090 GN=Pabpc1 PE=1 SV=2	0.79	0.106244
Glipr2	Golgi-associated plant pathogenesis-related protein 1 OS=Mus musculus OX=10090 GN=Glipr2 PE=1 SV=3	-0.57	0.106659
	Cytochrome c oxidase subunit 2 OS=Mus musculus musculus OX=39442 GN=COX2 PE=3 SV=1	0.52	0.106691
Uqcrc2	Cytochrome b-c1 complex subunit 2, mitochondrial OS=Mus musculus OX=10090 GN=Uqcrc2 PE=1 SV=1	-0.24	0.106712
Gsn	Uncharacterized protein OS=Mus musculus OX=10090 GN=Gsn PE=2 SV=1	-1.7	0.107396
Ptbp1	Uncharacterized protein OS=Mus musculus OX=10090 GN=Ptbp1 PE=2 SV=1	0.43	0.107794
Ndufb7	NADH dehydrogenase [ubiquinone] 1 beta subcomplex subunit 7 OS=Mus musculus OX=10090 GN=Ndufb7 PE=1 SV=3	-0.44	0.107794
Pcca	Propionyl-Coenzyme A carboxylase, alpha polypeptide, isoform CRA_b OS=Mus musculus OX=10090 GN=Pcca PE=1 SV=1	0.83	0.107852
Slc25a12	Calcium-binding mitochondrial carrier protein Aralar1 OS=Mus musculus OX=10090 GN=Slc25a12 PE=1 SV=1	0.37	0.108075
Hspa4	MKIAA4025 protein (Fragment) OS=Mus musculus OX=10090 GN=Hspa4 PE=2 SV=1	-1.09	0.108529
Rdh11	Retinol dehydrogenase 11 OS=Mus musculus OX=10090 GN=Rdh11 PE=1 SV=1	-0.35	0.10944
Hmgb2	Uncharacterized protein (Fragment) OS=Mus musculus OX=10090 GN=Hmgb2 PE=2 SV=3	-4.48	0.110008
Rai14	Ankycorbin OS=Mus musculus OX=10090 GN=Rai14 PE=1 SV=1	1.28	0.11034
Mrps28	28S ribosomal protein S28, mitochondrial OS=Mus musculus OX=10090 GN=Mrps28 PE=1 SV=1	0.48	0.112
Mrpl50	39S ribosomal protein L50, mitochondrial OS=Mus musculus OX=10090 GN=Mrpl50 PE=1 SV=2	0.31	0.112906
Clpx	ATP-dependent Clp protease ATP-binding subunit clpX-like, mitochondrial OS=Mus musculus OX=10090 GN=Clpx PE=1 SV=2	-0.21	0.113115
Mrps25	MFLJ00023 protein (Fragment) OS=Mus musculus OX=10090 GN=Mrps25 PE=2 SV=1	0.78	0.113199
Sdha	Succinate dehydrogenase [ubiquinone] flavoprotein subunit, mitochondrial OS=Mus musculus OX=10090 GN=Sdha PE=1 SV=1	0.27	0.113397
Akap12	A kinase (PRKA) anchor protein (Gravin) 12 OS=Mus musculus OX=10090 GN=Akap12 PE=2 SV=1	0.83	0.115185
Rcl1	RNA 3'-terminal phosphate cyclase-like protein OS=Mus musculus OX=10090 GN=Rcl1 PE=2 SV=1	-2.2	0.115918
Nnt	NAD(P) transhydrogenase, mitochondrial OS=Mus musculus OX=10090 GN=Nnt PE=1 SV=2	-0.21	0.116864
Rab10	RAB10, member RAS oncogene family OS=Mus musculus OX=10090 GN=Rab10 PE=1 SV=1	0.7	0.117437
Erp44	Uncharacterized protein OS=Mus musculus OX=10090 GN=Erp44 PE=2 SV=1	1.66	0.118194
Mrpl15	39S ribosomal protein L15, mitochondrial OS=Mus musculus OX=10090 GN=Mrpl15 PE=1 SV=1	0.88	0.119602
Mrps24	28S ribosomal protein S24, mitochondrial OS=Mus musculus OX=10090 GN=Mrps24 PE=1 SV=1	0.85	0.119856
Pcyox1	Prenylcysteine oxidase OS=Mus musculus OX=10090 GN=Pcyox1 PE=1 SV=1	0.79	0.120081
Cst3	Cystatin (Fragment) OS=Mus musculus OX=10090 GN=Cst3 PE=2 SV=1	0.89	0.123932
Gm3244; Ndufb4; Gm3873	NADH dehydrogenase [ubiquinone] 1 beta subcomplex subunit 4 OS=Mus musculus OX=10090 GN=Ndufb4 PE=1 SV=3	-0.53	0.124246
Dnajc9	DnaJ homolog subfamily C member 9 OS=Mus musculus OX=10090 GN=Dnajc9 PE=1 SV=2	-2.29	0.127036
Colec12	Collectin-12 OS=Mus musculus OX=10090 GN=Colec12 PE=1 SV=1	-0.7	0.127174
Ugt1a2	UDP-glucuronosyltransferase 1-2 OS=Mus musculus OX=10090 GN=Ugt1a2 PE=1 SV=1	3.58	0.129284
Ccdc109a; Mcu	Calcium uniporter protein, mitochondrial OS=Mus musculus OX=10090 GN=Mcu PE=1 SV=2	1.35	0.12962
Mrpl16	39S ribosomal protein L16, mitochondrial OS=Mus musculus OX=10090 GN=Mrpl16 PE=1 SV=1	0.32	0.13055
Aldh9a1	4-trimethylaminobutyraldehyde dehydrogenase OS=Mus musculus OX=10090 GN=Aldh9a1 PE=1 SV=1	0.46	0.130916
Rps2	Uncharacterized protein OS=Mus musculus OX=10090 GN=Rps2 PE=2 SV=1	-0.3	0.131092
Rap1b	RAS related protein 1b OS=Mus musculus OX=10090 GN=Rap1b PE=1 SV=1	-0.22	0.131542
Mut	Methylmalonyl-CoA mutase, mitochondrial OS=Mus musculus OX=10090 GN=Mmut PE=1 SV=2	0.88	0.132019
Syncrip	Heterogeneous nuclear ribonucleoprotein Q OS=Mus musculus OX=10090 GN=Syncrip PE=1 SV=1	-0.32	0.132019
Abi1	Abl interactor 1 OS=Mus musculus OX=10090 GN=Abi1 PE=1 SV=3	-0.5	0.132019
L2hgdh	L-2-hydroxyglutarate dehydrogenase, mitochondrial OS=Mus musculus OX=10090 GN=L2hgdh PE=1 SV=1	-2.78	0.132732
Cobll1	Cordon-bleu protein-like 1 OS=Mus musculus OX=10090 GN=Cobll1 PE=1 SV=2	1.78	0.136072
Marcksl1	MARCKS-related protein OS=Mus musculus OX=10090 GN=Marcksl1 PE=1 SV=2	-2.6	0.136431
Lpp	Lipoma-preferred partner homolog OS=Mus musculus OX=10090 GN=Lpp PE=1 SV=1	0.53	0.136601
Ubap2l	Ubiquitin associated protein 2-like, isoform CRA_g OS=Mus musculus OX=10090 GN=Ubap2l PE=1 SV=1	0.49	0.137155
Mrpl2	39S ribosomal protein L2, mitochondrial OS=Mus musculus OX=10090 GN=Mrpl2 PE=1 SV=1	-0.22	0.138449
Pfdn1	Prefoldin 1 OS=Mus musculus OX=10090 GN=Pfdn1 PE=1 SV=1	-0.39	0.139471
Cr1l	Complement component receptor 1-like protein OS=Mus musculus OX=10090 GN=Cr1l PE=1 SV=1	-0.6	0.139943
Grpel1	GrpE protein homolog 1, mitochondrial OS=Mus musculus OX=10090 GN=Grpel1 PE=1 SV=1	0.26	0.140117
	ATP synthase, H+-transporting, mitochondrial F0 complex, subunit F2 OS=Mus musculus OX=10090 GN=Atp5j2 PE=1 SV=1	0.9	0.141095
Pgrmc1	Uncharacterized protein OS=Mus musculus OX=10090 GN=Pgrmc1 PE=2 SV=1	-0.51	0.141681
1110001A16Rik; Cebpzos	Protein CEBPZOS OS=Mus musculus OX=10090 GN=Cebpzos PE=3 SV=2	-1.44	0.142767
Wrn	Uncharacterized protein OS=Mus musculus OX=10090 GN=Wrn PE=2 SV=1	-1.7	0.144163
Arpc5l	Actin-related protein 2/3 complex subunit 5-like protein OS=Mus musculus OX=10090 GN=Arpc5l PE=1 SV=1	-0.49	0.144698
Tmod3	Tropomodulin-3 OS=Mus musculus OX=10090 GN=Tmod3 PE=1 SV=1	1.34	0.147263
Tmem109	Transmembrane protein 109 OS=Mus musculus OX=10090 GN=Tmem109 PE=1 SV=2	-1.97	0.147745
Mrpl28	39S ribosomal protein L28, mitochondrial OS=Mus musculus OX=10090 GN=Mrpl28 PE=1 SV=3	0.26	0.149878
Ugdh	UDP-glucose 6-dehydrogenase OS=Mus musculus OX=10090 GN=Ugdh PE=1 SV=1	-5	0.149878
Heatr8; Mroh7	Maestro heat-like repeat-containing protein family member 7 OS=Mus musculus OX=10090 GN=Mroh7 PE=3 SV=1	-0.73	0.149878
Hnrnpm	Uncharacterized protein OS=Mus musculus OX=10090 GN=Hnrnpm PE=2 SV=1	-2.74	0.150047
Emc10	ER membrane protein complex subunit 10 OS=Mus musculus OX=10090 GN=Emc10 PE=1 SV=1	0.82	0.150419
Erbb2ip; Erbin	Erbb2ip protein OS=Mus musculus OX=10090 GN=Erbin PE=1 SV=1	0.67	0.151365
Atp6v1a	V-type proton ATPase catalytic subunit A OS=Mus musculus OX=10090 GN=Atp6v1a PE=1 SV=2	1.03	0.151931
Stk10	Serine/threonine kinase 10 OS=Mus musculus OX=10090 GN=Stk10 PE=2 SV=1	-1.81	0.153075
	SPARC OS=Mus musculus OX=10090 GN=Sparc PE=1 SV=1	0.68	0.153768
Cmpk1	UMP-CMP kinase OS=Mus musculus OX=10090 GN=Cmpk1 PE=1 SV=1	0.7	0.153791
Dbt	Lipoamide acyltransferase component of branched-chain alpha-keto acid dehydrogenase complex, mitochondrial OS=Mus musculus OX=10090 GN=Dbt PE=1 SV=2	0.5	0.153813
Slirp	RIKEN cDNA 1810035L17, isoform CRA_a OS=Mus musculus OX=10090 GN=Slirp PE=2 SV=1	0.73	0.15398
Napg	Gamma-soluble NSF attachment protein OS=Mus musculus OX=10090 GN=Napg PE=1 SV=1	1.46	0.154201
Pmpcb	Mitochondrial-processing peptidase subunit beta OS=Mus musculus OX=10090 GN=Pmpcb PE=1 SV=1	1.13	0.154206
Sod1	Superoxide dismutase [Cu-Zn] OS=Mus musculus OX=10090 GN=Sod1 PE=1 SV=2	-0.42	0.156529
Atp5a1	ATP synthase subunit alpha, mitochondrial OS=Mus musculus OX=10090 GN=Atp5f1a PE=1 SV=1	-0.2	0.156664
Mrp63; Mrpl57	Ribosomal protein 63, mitochondrial OS=Mus musculus OX=10090 GN=Mrpl57 PE=1 SV=1	1.03	0.15683
Ccdc22	Coiled-coil domain-containing protein 22 OS=Mus musculus OX=10090 GN=Ccdc22 PE=1 SV=1	-0.44	0.157185
Armc1	Armadillo repeat-containing protein 1 OS=Mus musculus OX=10090 GN=Armc1 PE=1 SV=1	1.87	0.159204
Uap1l1	UDP-N-acetylhexosamine pyrophosphorylase-like protein 1 OS=Mus musculus OX=10090 GN=Uap1l1 PE=1 SV=1	-0.58	0.159226
Ifitm3	Interferon-induced transmembrane protein 3 OS=Mus musculus OX=10090 GN=Ifitm3 PE=1 SV=1	0.95	0.160232
Mrpl4	39S ribosomal protein L4, mitochondrial OS=Mus musculus OX=10090 GN=Mrpl4 PE=1 SV=1	0.83	0.160317
Dhrs1	Dehydrogenase/reductase SDR family member 1 OS=Mus musculus OX=10090 GN=Dhrs1 PE=1 SV=1	-0.95	0.160317
Cyp51	Lanosterol 14-alpha demethylase OS=Mus musculus OX=10090 GN=Cyp51a1 PE=1 SV=1	2.46	0.160725
C4a	Slp protein (Fragment) OS=Mus musculus OX=10090 GN=Slp PE=4 SV=1	1.76	0.164997
Rpl21; Gm14648; Gm10240; Rpl21-ps15	60S ribosomal protein L21 OS=Mus musculus OX=10090 GN=Rpl21 PE=1 SV=1	-0.35	0.166067
Psma5	Proteasome subunit alpha type-5 OS=Mus musculus OX=10090 GN=Psma5 PE=1 SV=1	-1.36	0.166067
Trmt10c	tRNA methyltransferase 10 homolog C OS=Mus musculus OX=10090 GN=Trmt10c PE=1 SV=2	1.62	0.166421
Myl6	Myosin light polypeptide 6 OS=Mus musculus OX=10090 GN=Myl6 PE=1 SV=3	0.16	0.168446
Fdxr	NADPH:adrenodoxin oxidoreductase, mitochondrial OS=Mus musculus OX=10090 GN=Fdxr PE=1 SV=1	0.35	0.17307
Gsr	Gsr protein (Fragment) OS=Mus musculus OX=10090 GN=Gsr PE=2 SV=1	0.49	0.175514
Stoml2	Stomatin-like protein 2, mitochondrial OS=Mus musculus OX=10090 GN=Stoml2 PE=1 SV=1	0.56	0.17724
Adpgk	ADP-dependent glucokinase OS=Mus musculus OX=10090 GN=Adpgk PE=1 SV=1	0.18	0.177292
Mrpl37	39S ribosomal protein L37, mitochondrial OS=Mus musculus OX=10090 GN=Mrpl37 PE=1 SV=1	-1.17	0.178501
Mrps18b	28S ribosomal protein S18b, mitochondrial OS=Mus musculus OX=10090 GN=Mrps18b PE=1 SV=1	1.56	0.17874
D10Wsu52e; Rtcb	tRNA-splicing ligase RtcB homolog OS=Mus musculus OX=10090 GN=Rtcb PE=1 SV=1	0.72	0.179871
Vasp	Vasodilator-stimulated phosphoprotein OS=Mus musculus OX=10090 GN=Vasp PE=1 SV=4	-0.46	0.181049
Map4; Mtap4	Microtubule-associated protein 4 OS=Mus musculus OX=10090 GN=Map4 PE=1 SV=3	-1.61	0.182627
Yars2	Tyrosine--tRNA ligase, mitochondrial OS=Mus musculus OX=10090 GN=Yars2 PE=1 SV=2	0.37	0.183326
Nudc	Nuclear migration protein nudC OS=Mus musculus OX=10090 GN=Nudc PE=1 SV=1	-1.54	0.183441
Capza2	F-actin-capping protein subunit alpha OS=Mus musculus OX=10090 GN=Capza2 PE=2 SV=1	-0.33	0.185858
Lrrc47	Leucine rich repeat containing 47 OS=Mus musculus OX=10090 GN=Lrrc47 PE=1 SV=1	-0.35	0.186443
	Isobutyryl-CoA dehydrogenase, mitochondrial OS=Mus musculus OX=10090 GN=Acad8 PE=1 SV=1	0.77	0.188658
Pin4; Gm6851; LOC105247253	Peptidyl-prolyl cis-trans isomerase NIMA-interacting 4 OS=Mus musculus OX=10090 GN=Pin4 PE=1 SV=1	-0.87	0.189422
Slc9a1	Sodium/hydrogen exchanger OS=Mus musculus OX=10090 GN=Slc9a1 PE=2 SV=1	-0.37	0.192484
Atp6ap1	Uncharacterized protein OS=Mus musculus OX=10090 GN=Atp6ap1 PE=2 SV=1	1.7	0.196123
Ruvbl1	RuvB-like helicase OS=Mus musculus OX=10090 GN=Ruvbl1 PE=1 SV=1	-0.38	0.196319
Tpm1	Tropomyosin 1, alpha, isoform CRA_j OS=Mus musculus OX=10090 GN=Tpm1 PE=1 SV=1	-1.63	0.204432
Rab21	Ras-related protein Rab-21 OS=Mus musculus OX=10090 GN=Rab21 PE=1 SV=4	-0.79	0.206551
Cox7b	Cytochrome c oxidase subunit 7B, mitochondrial OS=Mus musculus OX=10090 GN=Cox7b PE=3 SV=1	-1.28	0.207186
Uqcrb	Cytochrome b-c1 complex subunit 7 OS=Mus musculus OX=10090 GN=Uqcrb PE=1 SV=1	0.39	0.21034
Ano10	Anoctamin-10 OS=Mus musculus OX=10090 GN=Ano10 PE=1 SV=1	0.92	0.211258
Rpl18	MCG132477, isoform CRA_a OS=Mus musculus OX=10090 GN=Rpl18 PE=1 SV=1	-0.12	0.21259
Emd	Emerin OS=Mus musculus OX=10090 GN=Emd PE=1 SV=1	2.42	0.213209
Ddx3y	ATP-dependent RNA helicase DDX3Y OS=Mus musculus OX=10090 GN=Ddx3y PE=1 SV=2	0.6	0.214839
Wars2	Tryptophan--tRNA ligase, mitochondrial OS=Mus musculus OX=10090 GN=Wars2 PE=1 SV=2	0.79	0.216249
Etfb	Electron transfer flavoprotein subunit beta OS=Mus musculus OX=10090 GN=Etfb PE=1 SV=3	0.31	0.219637
Slc25a3	Uncharacterized protein OS=Mus musculus OX=10090 GN=Slc25a3 PE=2 SV=1	-0.22	0.22011
Ptcd3	Pentatricopeptide repeat domain-containing protein 3, mitochondrial OS=Mus musculus OX=10090 GN=Ptcd3 PE=1 SV=2	0.68	0.223744
Marcks	80K protein OS=Mus musculus OX=10090 GN=Marcks PE=2 SV=1	-2.37	0.225358
Cycs; Gm10053	Cytochrome c, somatic OS=Mus musculus OX=10090 GN=Cycs PE=1 SV=2	0.52	0.226671
Arhgdib	Rho GDP-dissociation inhibitor 2 OS=Mus musculus OX=10090 GN=Arhgdib PE=1 SV=3	0.78	0.227526
Fads1	Acyl-CoA (8-3)-desaturase OS=Mus musculus OX=10090 GN=Fads1 PE=1 SV=1	0.77	0.232471
2700060E02Rik; Rtraf	RNA transcription, translation and transport factor protein OS=Mus musculus OX=10090 GN=RTRAF PE=1 SV=1	1.03	0.23266
Lyrm4	LYR motif-containing protein 4 OS=Mus musculus OX=10090 GN=Lyrm4 PE=1 SV=1	0.67	0.233212
Txn1	Thioredoxin OS=Mus musculus OX=10090 GN=Txn PE=1 SV=3	0.85	0.234329
Nsf	Vesicle-fusing ATPase OS=Mus musculus OX=10090 GN=Nsf PE=1 SV=2	0.83	0.235444
Adam23	Disintegrin and metalloproteinase domain-containing protein 23 OS=Mus musculus OX=10090 GN=Adam23 PE=1 SV=1	1.17	0.237397
Eif2a	Eukaryotic translation initiation factor 2A OS=Mus musculus OX=10090 GN=Eif2a PE=1 SV=2	-1.6	0.237727
Acadm	Medium-chain specific acyl-CoA dehydrogenase, mitochondrial OS=Mus musculus OX=10090 GN=Acadm PE=1 SV=1	0.17	0.239423
Ddost	Dolichyl-diphosphooligosaccharide--protein glycosyltransferase 48 kDa subunit OS=Mus musculus OX=10090 GN=Ddost PE=1 SV=2	0.64	0.239423
Rtn3	Reticulon-3 OS=Mus musculus OX=10090 GN=Rtn3 PE=1 SV=2	-0.31	0.23951
Atp6v1h	V-type proton ATPase subunit H OS=Mus musculus OX=10090 GN=Atp6v1h PE=1 SV=1	-0.37	0.241193
Erlin2	Erlin-2 OS=Mus musculus OX=10090 GN=Erlin2 PE=1 SV=1	0.08	0.243192
Mrpl12	39S ribosomal protein L12, mitochondrial OS=Mus musculus OX=10090 GN=Mrpl12 PE=1 SV=2	-0.29	0.24391
Psmd9	Proteasome (Prosome, macropain) 26S subunit, non-ATPase, 9 OS=Mus musculus OX=10090 GN=Psmd9 PE=2 SV=1	-0.5	0.24391
Aldh4a1	Delta-1-pyrroline-5-carboxylate dehydrogenase, mitochondrial OS=Mus musculus OX=10090 GN=Aldh4a1 PE=1 SV=3	0.26	0.244768
Acat1	Acetyl-CoA acetyltransferase, mitochondrial OS=Mus musculus OX=10090 GN=Acat1 PE=1 SV=1	0.39	0.246758
Mrpl33	39S ribosomal protein L33, mitochondrial OS=Mus musculus OX=10090 GN=Mrpl33 PE=1 SV=1	0.18	0.247255
Ikbip	Inhibitor of nuclear factor kappa-B kinase-interacting protein OS=Mus musculus OX=10090 GN=Ikbip PE=1 SV=2	-0.6	0.247737
Etf1	Uncharacterized protein OS=Mus musculus OX=10090 GN=Etf1 PE=2 SV=1	-0.32	0.247925
Ppp1r18	2310014H01Rik protein OS=Mus musculus OX=10090 GN=Ppp1r18 PE=2 SV=1	-1.33	0.249239
Rcn1	Reticulocalbin-1 OS=Mus musculus OX=10090 GN=Rcn1 PE=1 SV=1	1.07	0.250907
Mdh2	Malate dehydrogenase, mitochondrial OS=Mus musculus OX=10090 GN=Mdh2 PE=1 SV=3	0.11	0.253299
Abhd10	Mycophenolic acid acyl-glucuronide esterase, mitochondrial OS=Mus musculus OX=10090 GN=Abhd10 PE=1 SV=1	0.84	0.255001
Cnbp	Cellular nucleic acid binding protein, isoform CRA_a OS=Mus musculus OX=10090 GN=Cnbp PE=1 SV=1	-1.27	0.255535
Rps3a; Rps3a1	40S ribosomal protein S3a OS=Mus musculus OX=10090 GN=Rps3a PE=1 SV=3	-0.1	0.255681
Tnks	Poly [ADP-ribose] polymerase tankyrase-1 OS=Mus musculus OX=10090 GN=Tnks PE=1 SV=1	-0.48	0.257004
Rpl14	60S ribosomal protein L14 OS=Mus musculus OX=10090 GN=Rpl14 PE=1 SV=3	0.25	0.257476
Anxa2	Annexin OS=Mus musculus OX=10090 GN=Anxa2 PE=1 SV=1	-0.09	0.260252
H2afx	Histone H2AX OS=Mus musculus OX=10090 GN=H2afx PE=1 SV=2	0.38	0.261513
Psma1	Proteasome subunit alpha type OS=Mus musculus OX=10090 GN=Psma1 PE=1 SV=1	-1.38	0.261513
Rnf167	E3 ubiquitin-protein ligase RNF167 OS=Mus musculus OX=10090 GN=Rnf167 PE=2 SV=1	-1.68	0.262482
Rpl18a	60S ribosomal protein L18a OS=Mus musculus OX=10090 GN=Rpl18a PE=1 SV=1	0.19	0.266976
Scarb2	Lysosome membrane protein 2 OS=Mus musculus OX=10090 GN=Scarb2 PE=1 SV=3	0.51	0.268704
Pbxip1	Pre-B-cell leukemia transcription factor-interacting protein 1 OS=Mus musculus OX=10090 GN=Pbxip1 PE=1 SV=2	1.52	0.26939
Eif3c	Eukaryotic translation initiation factor 3 subunit C OS=Mus musculus OX=10090 GN=Eif3c PE=1 SV=1	0.29	0.270606
Mvp	Uncharacterized protein OS=Mus musculus OX=10090 GN=Mvp PE=2 SV=1	0.5	0.27398
Tpp1	Uncharacterized protein OS=Mus musculus OX=10090 GN=Tpp1 PE=2 SV=1	0.45	0.274068
	Sorting nexin-6 OS=Mus musculus OX=10090 GN=Snx6 PE=1 SV=1	-0.38	0.275376
Ndufv3	NADH dehydrogenase [ubiquinone] flavoprotein 3, mitochondrial OS=Mus musculus OX=10090 GN=Ndufv3 PE=1 SV=1	0.48	0.278873
Suclg1	Succinate--CoA ligase [ADP/GDP-forming] subunit alpha, mitochondrial OS=Mus musculus OX=10090 GN=Suclg1 PE=1 SV=4	0.13	0.280245
Gm10177; Sec61g; Gm11575; LOC102637269; Gm4184	Protein transport protein Sec61 subunit gamma OS=Mus musculus OX=10090 GN=Sec61g PE=3 SV=1	0.28	0.284867
Fkbp11	Peptidyl-prolyl cis-trans isomerase FKBP11 OS=Mus musculus OX=10090 GN=Fkbp11 PE=1 SV=1	0.53	0.284867
Slmap	Sarcolemmal membrane-associated protein OS=Mus musculus OX=10090 GN=Slmap PE=1 SV=1	2.07	0.284867
Kpnb1	Uncharacterized protein OS=Mus musculus OX=10090 GN=Kpnb1 PE=2 SV=1	-1.68	0.286127
Aurkaip1	Uncharacterized protein OS=Mus musculus OX=10090 GN=Aurkaip1 PE=2 SV=1	1.72	0.286127
Eif3b	Eukaryotic translation initiation factor 3 subunit B OS=Mus musculus OX=10090 GN=Eif3b PE=1 SV=1	-0.5	0.286981
Hist3h2a	Histone H2A OS=Mus musculus OX=10090 GN=Hist3h2a PE=2 SV=1	0.7	0.287896
Gm6377	Predicted gene 6377 OS=Mus musculus OX=10090 GN=Gm6377 PE=2 SV=1	-1.08	0.287896
Ndufc2; LOC102641347	NADH dehydrogenase [ubiquinone] 1 subunit C2 OS=Mus musculus OX=10090 GN=Ndufc2 PE=1 SV=1	0.78	0.289262
Rpl13	60S ribosomal protein L13 OS=Mus musculus OX=10090 GN=Rpl13 PE=1 SV=3	0.62	0.290102
Rac1	Uncharacterized protein OS=Mus musculus OX=10090 GN=Rac1 PE=2 SV=1	-0.04	0.290845
Tomm6	Mitochondrial import receptor subunit TOM6 homolog OS=Mus musculus OX=10090 GN=Tomm6 PE=3 SV=1	0.47	0.292395
Cmc1	COX assembly mitochondrial protein (Fragment) OS=Mus musculus OX=10090 GN=Cmc1 PE=2 SV=1	-1.49	0.293327
AI462493; Uqcc3	MCG17864, isoform CRA_b OS=Mus musculus OX=10090 GN=Uqcc3 PE=1 SV=1	1.24	0.294831
Dynlrb1	Dynein light chain roadblock OS=Mus musculus OX=10090 GN=Dynlrb1 PE=1 SV=1	0.74	0.297638
Snx3	Sorting nexin 3, isoform CRA_b OS=Mus musculus OX=10090 GN=Snx3 PE=1 SV=1	-0.15	0.302721
Rps13	40S ribosomal protein S13 OS=Mus musculus OX=10090 GN=Rps13 PE=1 SV=1	0.31	0.302801
S100a10	Uncharacterized protein OS=Mus musculus OX=10090 GN=S100a10 PE=2 SV=1	-0.67	0.30564
Fam136a	Protein FAM136A OS=Mus musculus OX=10090 GN=Fam136a PE=1 SV=1	1.01	0.305713
Ncln	Nicalin OS=Mus musculus OX=10090 GN=Ncln PE=1 SV=2	-0.69	0.308195
Vat1	Vat1 protein (Fragment) OS=Mus musculus OX=10090 GN=Vat1 PE=2 SV=1	0.45	0.31535
Rps18	MCG23000, isoform CRA_b OS=Mus musculus OX=10090 GN=Rps18 PE=2 SV=1	-0.49	0.316458
	Thioredoxin, mitochondrial (Fragment) OS=Mus musculus OX=10090 GN=Txn2 PE=1 SV=1	0.33	0.316458
Ppp2r1a	Protein phosphatase 2 (Formerly 2A), regulatory subunit A (PR 65), alpha isoform OS=Mus musculus OX=10090 GN=Ppp2r1a PE=2 SV=1	0.68	0.317078
Arpc2	Actin-related protein 2/3 complex subunit 2 OS=Mus musculus OX=10090 GN=Arpc2 PE=1 SV=3	-0.65	0.31988
Actr2	Actin-related protein 2 OS=Mus musculus OX=10090 GN=Actr2 PE=1 SV=1	-1.21	0.320148
Hk1	Uncharacterized protein (Fragment) OS=Mus musculus OX=10090 GN=Hk1 PE=2 SV=1	-0.2	0.321655
Immt	MICOS complex subunit MIC60 OS=Mus musculus OX=10090 GN=Immt PE=2 SV=1	0.2	0.323415
Rps26; Rps26-ps1	40S ribosomal protein S26 OS=Mus musculus OX=10090 GN=Rps26 PE=1 SV=1	0.88	0.326391
	ATPase inhibitory factor 1 OS=Mus musculus OX=10090 GN=Atpif1 PE=1 SV=1	-1.3	0.326391
Rpn1	Dolichyl-diphosphooligosaccharide--protein glycosyltransferase subunit 1 OS=Mus musculus OX=10090 GN=Rpn1 PE=1 SV=1	-0.05	0.328164
Rpl38; Rpl38-ps1; Rpl38-ps2	60S ribosomal protein L38 OS=Mus musculus OX=10090 GN=Rpl38 PE=1 SV=3	0.59	0.330541
Nsdhl	NAD(P)-dependent steroid dehydrogenase-like protein OS=Mus musculus OX=10090 GN=Nsdhl PE=2 SV=1	-0.46	0.334196
Ndufs4	NADH dehydrogenase [ubiquinone] iron-sulfur protein 4, mitochondrial OS=Mus musculus OX=10090 GN=Ndufs4 PE=1 SV=3	0.73	0.337205
9230110C19Rik	9230110C19Rik protein OS=Mus musculus OX=10090 GN=Cfap300 PE=2 SV=1	-0.13	0.341031
Paics	Multifunctional protein ADE2 OS=Mus musculus OX=10090 GN=Paics PE=1 SV=4	-0.27	0.348142
Eif1ax	Eukaryotic translation initiation factor 1A, X-chromosomal OS=Mus musculus OX=10090 GN=Eif1ax PE=2 SV=3	-0.05	0.348369
	Protein sel-1 homolog 1 OS=Mus musculus OX=10090 GN=Sel1l PE=1 SV=1	1.8	0.348894
Gnas	Guanine nucleotide-binding protein G(s) subunit alpha isoforms short OS=Mus musculus OX=10090 GN=Gnas PE=1 SV=1	-0.08	0.350748
Ehd4	EH-domain containing 4-KJR (Fragment) OS=Mus musculus OX=10090 GN=Ehd4 PE=2 SV=1	0.79	0.350748
	Translocon-associated protein subunit alpha (Fragment) OS=Mus musculus OX=10090 GN=Ssr1 PE=1 SV=1	-0.17	0.350748
Rpl19; Rpl19-ps11	Ribosomal protein L19 OS=Mus musculus OX=10090 GN=Rpl19 PE=1 SV=1	0.3	0.355441
Cox6c	Cytochrome c oxidase subunit 6C OS=Mus musculus OX=10090 GN=Cox6c PE=1 SV=3	-0.61	0.35554
	Phenylalanine--tRNA ligase beta subunit (Fragment) OS=Mus musculus OX=10090 GN=Farsb PE=1 SV=1	-0.07	0.357695
Mrpl34	39S ribosomal protein L34, mitochondrial OS=Mus musculus OX=10090 GN=Mrpl34 PE=1 SV=1	2.03	0.35862
Slc25a24	Calcium-binding mitochondrial carrier protein SCaMC-1 OS=Mus musculus OX=10090 GN=Slc25a24 PE=1 SV=1	0.3	0.362915
Pvr	Poliovirus receptor OS=Mus musculus OX=10090 GN=Pvr PE=1 SV=1	-0.63	0.363075
Eif4h	MKIAA0038 protein (Fragment) OS=Mus musculus OX=10090 GN=mKIAA0038 PE=4 SV=3	0.82	0.363075
Cyfip1	Cytoplasmic FMR1-interacting protein OS=Mus musculus OX=10090 GN=Cyfip1 PE=1 SV=1	-0.26	0.363075
Bcat1	Branched-chain-amino-acid aminotransferase OS=Mus musculus OX=10090 GN=Bcat1 PE=2 SV=1	-1.84	0.363075
BC085271	cDNA sequence BC085271 OS=Mus musculus OX=10090 GN=BC085271 PE=2 SV=1	0.44	0.36455
Rps4x	40S ribosomal protein S4, X isoform OS=Mus musculus OX=10090 GN=Rps4x PE=1 SV=2	-0.63	0.382072
	Predicted gene 45713 OS=Mus musculus OX=10090 GN=Gm45713 PE=2 SV=1	-0.03	0.383936
Tpm2	Tpm2 protein OS=Mus musculus OX=10090 GN=Tpm2 PE=2 SV=1	0.42	0.384532
Timm44	Mitochondrial import inner membrane translocase subunit TIM44 OS=Mus musculus OX=10090 GN=Timm44 PE=1 SV=2	-0.28	0.386325
Itga6	Integrin alpha-6 OS=Mus musculus OX=10090 GN=Itga6 PE=1 SV=3	0.3	0.386868
Taldo1	Transaldolase OS=Mus musculus OX=10090 GN=Taldo1 PE=1 SV=2	-0.49	0.397039
Pdpr	Pyruvate dehydrogenase phosphatase regulatory subunit, mitochondrial OS=Mus musculus OX=10090 GN=Pdpr PE=1 SV=1	-0.33	0.397039
Rdh13	Retinol dehydrogenase 13 OS=Mus musculus OX=10090 GN=Rdh13 PE=1 SV=1	0.08	0.401141
Rp1l1	MCG56960 OS=Mus musculus OX=10090 GN=Rp1l1 PE=2 SV=1	-0.06	0.404125
Dbnl	Drebrin-like protein OS=Mus musculus OX=10090 GN=Dbnl PE=1 SV=2	-0.59	0.411239
Rpl15	Ribosomal protein L15 OS=Mus musculus OX=10090 GN=Rpl15 PE=2 SV=1	-0.66	0.411346
	3-mercaptopyruvate sulfurtransferase OS=Mus musculus OX=10090 GN=Mpst PE=1 SV=4	0.12	0.415239
Rpl37a	Rpl37a protein OS=Mus musculus OX=10090 GN=Rpl37a PE=2 SV=1	0.31	0.415239
Rasgef1a	Uncharacterized protein OS=Mus musculus OX=10090 GN=Rasgef1a PE=2 SV=1	-0.77	0.418053
Gcdh	Glutaryl-CoA dehydrogenase, mitochondrial OS=Mus musculus OX=10090 GN=Gcdh PE=1 SV=1	0.76	0.422528
Grm2	Metabotropic glutamate receptor 2 OS=Mus musculus OX=10090 GN=Grm2 PE=1 SV=1	1.11	0.422528
Mrps2	28S ribosomal protein S2, mitochondrial OS=Mus musculus OX=10090 GN=Mrps2 PE=1 SV=1	-0.49	0.424688
Pxdn	Peroxidasin homolog OS=Mus musculus OX=10090 GN=Pxdn PE=1 SV=2	0.6	0.424799
Ppfia1	Ppfia1 protein OS=Mus musculus OX=10090 GN=Ppfia1 PE=1 SV=1	-0.79	0.424799
Capza1	F-actin-capping protein subunit alpha-1 OS=Mus musculus OX=10090 GN=Capza1 PE=1 SV=4	0.68	0.44084
Rab6a	RAB6, member RAS oncogene family, isoform CRA_c OS=Mus musculus OX=10090 GN=Rab6a PE=2 SV=1	0.36	0.440934
Plxnb2	Plexin-B2 OS=Mus musculus OX=10090 GN=Plxnb2 PE=1 SV=1	0.95	0.447753
Sardh	Uncharacterized protein (Fragment) OS=Mus musculus OX=10090 GN=Sardh PE=2 SV=1	0.54	0.449188
Apoo	MICOS complex subunit Mic26 OS=Mus musculus OX=10090 GN=Apoo PE=1 SV=2	0.53	0.450573
Rpl10; Rpl10-ps1	Ribosomal protein 10 OS=Mus musculus OX=10090 GN=RP23-436K3.4-001 PE=4 SV=1	0.02	0.450659
Hebp1	Heme-binding protein 1 OS=Mus musculus OX=10090 GN=Hebp1 PE=1 SV=2	-0.47	0.45292
Chchd6	MICOS complex subunit Mic25 OS=Mus musculus OX=10090 GN=Chchd6 PE=1 SV=2	0.26	0.455977
Mrps16	28S ribosomal protein S16, mitochondrial OS=Mus musculus OX=10090 GN=Mrps16 PE=1 SV=1	0.43	0.457458
Rab7	MCG130610 OS=Mus musculus OX=10090 GN=Rab7 PE=1 SV=1	0.43	0.462429
Ccdc51	Coiled-coil domain-containing protein 51 OS=Mus musculus OX=10090 GN=Ccdc51 PE=1 SV=1	-0.08	0.467193
Rnmtl1; Mrm3	rRNA methyltransferase 3, mitochondrial OS=Mus musculus OX=10090 GN=Mrm3 PE=2 SV=1	-0.45	0.467853
Picalm	MKIAA4114 protein (Fragment) OS=Mus musculus OX=10090 GN=Picalm PE=2 SV=1	0.17	0.468406
Stxbp1	Syntaxin-binding protein 1 OS=Mus musculus OX=10090 GN=Stxbp1 PE=1 SV=2	-0.15	0.476554
Rpl31	MCG126194, isoform CRA_a OS=Mus musculus OX=10090 GN=Rpl31 PE=1 SV=1	0.73	0.479267
Pycr2	Pyrroline-5-carboxylate reductase OS=Mus musculus OX=10090 GN=Pycr2 PE=2 SV=1	0.92	0.485901
Uqcrfs1	Cytochrome b-c1 complex subunit Rieske, mitochondrial OS=Mus musculus OX=10090 GN=Uqcrfs1 PE=1 SV=1	-0.43	0.485926
Scpep1	Carboxypeptidase OS=Mus musculus OX=10090 GN=Scpep1 PE=2 SV=1	0.17	0.493769
Ehbp1	EH domain-binding protein 1 OS=Mus musculus OX=10090 GN=Ehbp1 PE=1 SV=3	-1.12	0.4971
	Carboxypeptidase Q (Fragment) OS=Mus musculus OX=10090 GN=Cpq PE=1 SV=1	0.58	0.50068
Basp1	Brain acid soluble protein 1 OS=Mus musculus OX=10090 GN=Basp1 PE=1 SV=3	-1.34	0.507964
Dync1i2	Cytoplasmic dynein 1 intermediate chain 2 OS=Mus musculus OX=10090 GN=Dync1i2 PE=1 SV=1	0.51	0.510605
Pdcd10	Programmed cell death protein 10 OS=Mus musculus OX=10090 GN=Pdcd10 PE=1 SV=1	-0.1	0.514686
Ywhae	14-3-3 protein epsilon OS=Mus musculus OX=10090 GN=Ywhae PE=1 SV=1	0.42	0.518804
Rpl3	Uncharacterized protein OS=Mus musculus OX=10090 GN=Rpl3 PE=2 SV=1	-0.64	0.519576
Anxa6	Annexin OS=Mus musculus OX=10090 PE=2 SV=1	-0.17	0.520523
Nucb1	Nucleobindin-1 OS=Mus musculus OX=10090 GN=Nucb1 PE=1 SV=2	0.04	0.528726
Hadh	Hydroxyacyl-coenzyme A dehydrogenase, mitochondrial OS=Mus musculus OX=10090 GN=Hadh PE=1 SV=2	0.03	0.544057
Sdhb	Succinate dehydrogenase [ubiquinone] iron-sulfur subunit, mitochondrial OS=Mus musculus OX=10090 GN=Sdhb PE=1 SV=1	0.11	0.544181
Ppp1r12c	Protein phosphatase 1 regulatory subunit 12C OS=Mus musculus OX=10090 GN=Ppp1r12c PE=1 SV=1	0.6	0.545848
Pgd	6-phosphogluconate dehydrogenase, decarboxylating OS=Mus musculus OX=10090 GN=Pgd PE=1 SV=3	0.46	0.550731
Cyb5b	Uncharacterized protein OS=Mus musculus OX=10090 GN=Cyb5b PE=2 SV=1	-0.86	0.557367
Acot2	Acyl-coenzyme A thioesterase 2, mitochondrial OS=Mus musculus OX=10090 GN=Acot2 PE=1 SV=2	-0.19	0.560134
Igsf8	Immunoglobulin superfamily member 8 OS=Mus musculus OX=10090 GN=Igsf8 PE=1 SV=2	-0.05	0.56161
Dap3	28S ribosomal protein S29, mitochondrial OS=Mus musculus OX=10090 GN=Dap3 PE=1 SV=1	-0.17	0.562911
	Guanine nucleotide-binding protein G(I)/G(S)/G(T) subunit beta-2 OS=Mus musculus OX=10090 GN=Gnb2 PE=1 SV=1	0.38	0.564602
Arl8a	ADP-ribosylation factor-like protein 8A OS=Mus musculus OX=10090 GN=Arl8a PE=1 SV=1	0	0.568839
Slc7a1	Solute carrier family 7 member 1 (Fragment) OS=Mus musculus castaneus OX=10091 GN=Slc7a1 PE=2 SV=1	0.42	0.568839
Dlst	Dihydrolipoyllysine-residue succinyltransferase component of 2-oxoglutarate dehydrogenase complex, mitochondrial OS=Mus musculus OX=10090 GN=Dlst PE=1 SV=1	0.04	0.579033
Mrpl38	39S ribosomal protein L38, mitochondrial OS=Mus musculus OX=10090 GN=Mrpl38 PE=1 SV=2	0	0.580328
Gars	Glycine--tRNA ligase OS=Mus musculus OX=10090 GN=Gars PE=1 SV=1	-0.38	0.583216
Sucla2	Succinate--CoA ligase [ADP-forming] subunit beta, mitochondrial OS=Mus musculus OX=10090 GN=Sucla2 PE=1 SV=2	-0.38	0.591414
Tln1	MKIAA1027 protein (Fragment) OS=Mus musculus OX=10090 GN=Tln1 PE=2 SV=4	0.05	0.601688
Copa	Copa protein (Fragment) OS=Mus musculus OX=10090 GN=Copa PE=2 SV=1	0.09	0.603991
H3f3a; H3f3b	Histone H3.3 OS=Mus musculus OX=10090 GN=H3f3a PE=1 SV=2	0.01	0.605632
Stt3a	Uncharacterized protein OS=Mus musculus OX=10090 GN=Stt3a PE=2 SV=1	-0.1	0.607424
Chchd3	MICOS complex subunit Mic19 OS=Mus musculus OX=10090 GN=Chchd3 PE=1 SV=1	0.21	0.611845
	Collagen, type VI, alpha 3 OS=Mus musculus OX=10090 GN=Col6a3 PE=1 SV=1	-0.08	0.623913
Rps11	40S ribosomal protein S11 OS=Mus musculus OX=10090 GN=Rps11 PE=1 SV=3	-0.15	0.626745
Lss	Lanosterol synthase OS=Mus musculus OX=10090 GN=Lss PE=1 SV=2	-0.17	0.630642
Lypla1	Acyl-protein thioesterase 1 OS=Mus musculus OX=10090 GN=Lypla1 PE=1 SV=1	-0.08	0.630642
Tfam	Transcription factor A, mitochondrial OS=Mus musculus OX=10090 GN=Tfam PE=1 SV=1	0.17	0.630906
Nsfl1c	Nsfl1c protein (Fragment) OS=Mus musculus OX=10090 GN=Nsfl1c PE=2 SV=1	-0.36	0.630973
Mrps34	28S ribosomal protein S34, mitochondrial OS=Mus musculus OX=10090 GN=Mrps34 PE=1 SV=1	-0.02	0.633415
	Syntaxin-binding protein 3 OS=Mus musculus OX=10090 GN=Stxbp3 PE=1 SV=1	-0.55	0.633432
Epb4.1l3; Epb41l3	Band 4.1-like protein 3 OS=Mus musculus OX=10090 GN=Epb41l3 PE=1 SV=1	-0.02	0.63821
Rars	Uncharacterized protein (Fragment) OS=Mus musculus OX=10090 GN=Rars PE=2 SV=1	-0.26	0.64069
Mrps9	28S ribosomal protein S9, mitochondrial OS=Mus musculus OX=10090 GN=Mrps9 PE=1 SV=3	-0.03	0.643228
Ndufa12	NADH dehydrogenase [ubiquinone] 1 alpha subcomplex subunit 12 OS=Mus musculus OX=10090 GN=Ndufa12 PE=1 SV=2	-1.12	0.647746
Mrps27	28S ribosomal protein S27, mitochondrial OS=Mus musculus OX=10090 GN=Mrps27 PE=1 SV=2	0	0.653019
Slc12a9	Solute carrier family 12 member 9 OS=Mus musculus OX=10090 GN=Slc12a9 PE=1 SV=2	0.08	0.653483
Rplp0	60S acidic ribosomal protein P0 OS=Mus musculus OX=10090 GN=Rplp0 PE=2 SV=1	0.03	0.654996
Rpl28	Ribosomal protein L28 OS=Mus musculus OX=10090 GN=Rpl28 PE=2 SV=1	-0.51	0.655277
Prdx3	Thioredoxin-dependent peroxide reductase, mitochondrial OS=Mus musculus OX=10090 GN=Prdx3 PE=1 SV=1	-0.38	0.657795
Lsm12	Protein LSM12 homolog OS=Mus musculus OX=10090 GN=Lsm12 PE=1 SV=1	0.59	0.657795
Nedd4	E3 ubiquitin-protein ligase NEDD4 OS=Mus musculus OX=10090 GN=Nedd4 PE=1 SV=3	-0.87	0.664247
Rpl35	60S ribosomal protein L35 OS=Mus musculus OX=10090 GN=Rpl35 PE=1 SV=1	0.12	0.677296
Arpc3	Actin-related protein 2/3 complex subunit 3 OS=Mus musculus OX=10090 GN=Arpc3 PE=1 SV=3	0.5	0.679832
	Flotillin-1 OS=Mus musculus OX=10090 GN=Flot1 PE=1 SV=1	-0.07	0.681601
Nomo1	Nodal modulator 1 OS=Mus musculus OX=10090 GN=Nomo1 PE=1 SV=1	-0.15	0.685139
Coro1c	Coronin OS=Mus musculus OX=10090 GN=Coro1c PE=2 SV=1	-0.36	0.687798
Prkca	Protein kinase C OS=Mus musculus OX=10090 GN=Prkca PE=1 SV=1	0.02	0.689481
Notch2	Neurogenic locus notch homolog protein 2 OS=Mus musculus OX=10090 GN=Notch2 PE=1 SV=1	0.02	0.689481
Ndufs8	NADH dehydrogenase [ubiquinone] iron-sulfur protein 8, mitochondrial OS=Mus musculus OX=10090 GN=Ndufs8 PE=1 SV=1	2.7	0.690402
	ATP synthase protein 8 OS=Mus musculus OX=10090 GN=ATP8 PE=3 SV=1	0.17	0.700142
Ppfibp1	Liprin-beta-1 OS=Mus musculus OX=10090 GN=Ppfibp1 PE=1 SV=3	0.26	0.705327
Ctsa	Carboxypeptidase OS=Mus musculus OX=10090 GN=Ctsa PE=2 SV=1	0.03	0.711859
Ctsz	Cathepsin Z OS=Mus musculus OX=10090 GN=Ctsz PE=1 SV=1	0.03	0.711859
Zyx	Uncharacterized protein OS=Mus musculus OX=10090 GN=Zyx PE=2 SV=1	-0.47	0.712239
Uqcrh	Cytochrome b-c1 complex subunit 6, mitochondrial OS=Mus musculus OX=10090 GN=Uqcrh PE=1 SV=2	-0.02	0.716418
Col6a1	Collagen alpha-1(VI) chain OS=Mus musculus OX=10090 GN=Col6a1 PE=1 SV=1	-0.09	0.717004
Rpusd4	Mitochondrial RNA pseudouridine synthase Rpusd4 OS=Mus musculus OX=10090 GN=Rpusd4 PE=2 SV=1	0.23	0.730526
Cald1	Caldesmon 1 OS=Mus musculus OX=10090 GN=Cald1 PE=1 SV=1	0.15	0.73094
Pin1	Peptidyl-prolyl cis-trans isomerase OS=Mus musculus OX=10090 GN=Pin1 PE=2 SV=1	-0.42	0.73318
Mrps22	28S ribosomal protein S22, mitochondrial OS=Mus musculus OX=10090 GN=Mrps22 PE=1 SV=1	0.25	0.739756
Mrps11	28S ribosomal protein S11, mitochondrial OS=Mus musculus OX=10090 GN=Mrps11 PE=1 SV=2	0.11	0.742723
Ivd	Isovaleryl-CoA dehydrogenase, mitochondrial OS=Mus musculus OX=10090 GN=Ivd PE=1 SV=1	0.06	0.74535
Ndufaf5	Arginine-hydroxylase NDUFAF5, mitochondrial OS=Mus musculus OX=10090 GN=Ndufaf5 PE=1 SV=1	0.46	0.74743
Usmg5; LOC100504912; LOC102642507	Up-regulated during skeletal muscle growth protein 5 OS=Mus musculus OX=10090 GN=Atp5md PE=1 SV=1	-0.2	0.755919
Mfge8	Lactadherin OS=Mus musculus OX=10090 GN=Mfge8 PE=1 SV=3	-0.38	0.760746
Cap1	Adenylyl cyclase-associated protein OS=Mus musculus OX=10090 GN=Cap1 PE=2 SV=1	-0.14	0.776521
Hadhb	Trifunctional enzyme subunit beta, mitochondrial OS=Mus musculus OX=10090 GN=Hadhb PE=1 SV=1	-0.12	0.79332
Tmed4	Transmembrane emp24 domain-containing protein 4 OS=Mus musculus OX=10090 GN=Tmed4 PE=1 SV=1	0.5	0.797088
Mrpl21	39S ribosomal protein L21, mitochondrial OS=Mus musculus OX=10090 GN=Mrpl21 PE=1 SV=1	0.09	0.801436
	NAD kinase 2, mitochondrial OS=Mus musculus OX=10090 GN=Nadk2 PE=1 SV=1	-0.06	0.807739
Rpusd3	MCG132976, isoform CRA_b OS=Mus musculus OX=10090 GN=Rpusd3 PE=1 SV=1	0.19	0.807739
Etfdh	Electron transfer flavoprotein-ubiquinone oxidoreductase, mitochondrial OS=Mus musculus OX=10090 GN=Etfdh PE=1 SV=1	0	0.8127
Rpl29; Gm8210	60S ribosomal protein L29 OS=Mus musculus OX=10090 GN=Rpl29 PE=1 SV=2	0.84	0.813087
Nras	Uncharacterized protein OS=Mus musculus OX=10090 GN=Nras PE=2 SV=1	0.48	0.823383
Cdh2	Uncharacterized protein OS=Mus musculus OX=10090 GN=Cdh2 PE=2 SV=1	0.21	0.823441
Sec61b	Protein transport protein Sec61 subunit beta OS=Mus musculus OX=10090 GN=Sec61b PE=1 SV=3	1.26	0.825689
	PDZ and LIM domain protein 1 (Fragment) OS=Mus musculus OX=10090 GN=Pdlim1 PE=1 SV=1	0.02	0.830502
Igf2bp1	Insulin-like growth factor 2 mRNA-binding protein 1 OS=Mus musculus OX=10090 GN=Igf2bp1 PE=1 SV=1	-0.03	0.831085
Rps6-ps4; Rps6; LOC105244208	40S ribosomal protein S6 OS=Mus musculus OX=10090 GN=Rps6 PE=1 SV=1	-0.15	0.834862
Scarb1	Scavenger receptor class B member 1 OS=Mus musculus OX=10090 GN=Scarb1 PE=1 SV=1	0.23	0.843628
Pip4k2b	Phosphatidylinositol 5-phosphate 4-kinase type-2 beta OS=Mus musculus OX=10090 GN=Pip4k2b PE=1 SV=1	0.11	0.844728
1500003O03Rik; Chp1	Calcineurin B homologous protein 1 OS=Mus musculus OX=10090 GN=Chp1 PE=1 SV=2	-0.57	0.856858
Kank2	KN motif and ankyrin repeat domain-containing protein 2 OS=Mus musculus OX=10090 GN=Kank2 PE=1 SV=1	0.67	0.857343
Msrb2	Methionine-R-sulfoxide reductase B2, mitochondrial OS=Mus musculus OX=10090 GN=Msrb2 PE=1 SV=1	0.36	0.865835
Spnb1; Sptb	Spnb1 protein OS=Mus musculus OX=10090 GN=Sptb PE=2 SV=1	-0.04	0.866342
Fads2	Acyl-CoA 6-desaturase OS=Mus musculus OX=10090 GN=Fads2 PE=1 SV=1	0.23	0.868609
C030006K11Rik	UPF0598 protein C8orf82 homolog OS=Mus musculus OX=10090 PE=1 SV=1	0.05	0.869549
Pabpc4	Polyadenylate-binding protein OS=Mus musculus OX=10090 GN=Pabpc4 PE=1 SV=1	0.34	0.874746
Stip1	Stress-induced-phosphoprotein 1 OS=Mus musculus OX=10090 GN=Stip1 PE=1 SV=1	0.05	0.877275
Osbp	Oxysterol-binding protein 1 OS=Mus musculus OX=10090 GN=Osbp PE=1 SV=3	0.19	0.877275
Pnpt1	Uncharacterized protein OS=Mus musculus OX=10090 GN=Pnpt1 PE=2 SV=1	0.16	0.880121
P4ha1	Prolyl 4-hydroxylase subunit alpha-1 OS=Mus musculus OX=10090 GN=P4ha1 PE=1 SV=1	1.03	0.88708
Coro1b	Coronin-1B OS=Mus musculus OX=10090 GN=Coro1b PE=1 SV=1	-0.44	0.888473
	RalBP1-associated Eps domain-containing protein 1 (Fragment) OS=Mus musculus OX=10090 GN=Reps1 PE=1 SV=1	-0.07	0.888729
Spag16	Sperm-associated antigen 16 protein OS=Mus musculus OX=10090 GN=Spag16 PE=1 SV=1	0.32	0.888729
	Transmembrane p24-trafficking protein 7 OS=Mus musculus OX=10090 GN=Tmed7 PE=1 SV=1	0.19	0.893014
Erlin1	Erlin-1 OS=Mus musculus OX=10090 GN=Erlin1 PE=1 SV=1	0.12	0.8996
Mipep	Uncharacterized protein OS=Mus musculus OX=10090 GN=Mipep PE=2 SV=1	0.59	0.8996
Hnrnpab	Heterogeneous nuclear ribonucleoprotein A/B, isoform CRA_b OS=Mus musculus OX=10090 GN=Hnrnpab PE=2 SV=1	-0.04	0.90181
Rpl32; Rpl32p	60S ribosomal protein L32 OS=Mus musculus OX=10090 GN=Rpl32 PE=1 SV=2	-0.05	0.912085
1810012P15Rik; Lyrm9	LYR motif-containing protein 9 OS=Mus musculus OX=10090 GN=Lyrm9 PE=3 SV=1	-0.4	0.919391
Rab14	RAB14 protein OS=Mus musculus OX=10090 GN=Rab14 PE=2 SV=1	0.07	0.919391
Rhog	Ras homolog gene family, member G OS=Mus musculus OX=10090 GN=Rhog PE=1 SV=1	-0.63	0.919776
Capg	Uncharacterized protein OS=Mus musculus OX=10090 GN=Capg PE=2 SV=1	0.19	0.920586
Lgals3	Galectin (Fragment) OS=Mus musculus OX=10090 GN=Lgals3 PE=2 SV=1	0.28	0.927674
Acad9	Acyl-CoA dehydrogenase family member 9, mitochondrial OS=Mus musculus OX=10090 GN=Acad9 PE=1 SV=2	-0.06	0.930066
Hnrnpd	Heterogeneous nuclear ribonucleoprotein D0 OS=Mus musculus OX=10090 GN=Hnrnpd PE=1 SV=2	-0.11	0.933928
Ctnna1	Uncharacterized protein OS=Mus musculus OX=10090 GN=Ctnna1 PE=2 SV=1	0.17	0.935397
Rps27l	40S ribosomal protein S27-like OS=Mus musculus OX=10090 GN=Rps27l PE=1 SV=3	-0.02	0.936754
Gnb2l1; Rack1	Receptor of activated protein C kinase 1 OS=Mus musculus OX=10090 GN=Rack1 PE=1 SV=3	0.19	0.942589
Cstb	Cystatin-B OS=Mus musculus OX=10090 GN=Cstb PE=1 SV=1	0	0.945325
Mrps5	28S ribosomal protein S5, mitochondrial OS=Mus musculus OX=10090 GN=Mrps5 PE=1 SV=1	-1.01	0.962843
Cdc42bpb	Serine/threonine-protein kinase MRCK beta OS=Mus musculus OX=10090 GN=Cdc42bpb PE=1 SV=2	0.03	0.963932
Hsdl2	Hydroxysteroid dehydrogenase-like protein 2 OS=Mus musculus OX=10090 GN=Hsdl2 PE=1 SV=1	0.22	0.981701
Suclg2	Succinate--CoA ligase [GDP-forming] subunit beta, mitochondrial OS=Mus musculus OX=10090 GN=Suclg2 PE=1 SV=3	0.15	0.983862
Ssbp1	Single-stranded DNA binding protein 1 OS=Mus musculus OX=10090 GN=Ssbp1 PE=1 SV=1	0.05	0.986469
	Alpha-actinin-4 OS=Mus musculus OX=10090 GN=Actn4 PE=1 SV=1	0.09	0.992604
Emc8	Uncharacterized protein OS=Mus musculus OX=10090 GN=Emc8 PE=1 SV=1	0.13	0.992604
Tsg101	Uncharacterized protein OS=Mus musculus OX=10090 GN=Tsg101 PE=2 SV=1	0.3	0.994251
Tufm	Elongation factor Tu, mitochondrial OS=Mus musculus OX=10090 GN=Tufm PE=1 SV=1	0.04	0.999427
Vim	Uncharacterized protein OS=Mus musculus OX=10090 GN=Vim PE=2 SV=1
Pck2	Phosphoenolpyruvate carboxykinase [GTP], mitochondrial OS=Mus musculus OX=10090 GN=Pck2 PE=1 SV=1	6.64
Pcx	Pyruvate carboxylase, mitochondrial OS=Mus musculus OX=10090 GN=Pc PE=1 SV=1	6.64
Cald1	Caldesmon 1 OS=Mus musculus OX=10090 GN=Cald1 PE=1 SV=1	6.64
	AHNAK nucleoprotein 2 (Fragment) OS=Mus musculus OX=10090 GN=Ahnak2 PE=1 SV=8	6.64
	Prosaposin OS=Mus musculus OX=10090 GN=Psap PE=1 SV=1	6.64
Dnaja3	DnaJ (Hsp40) homolog, subfamily A, member 3, isoform CRA_b OS=Mus musculus OX=10090 GN=Dnaja3 PE=2 SV=1	3.02
Myl6	MCG140959, isoform CRA_a OS=Mus musculus OX=10090 GN=Myl6 PE=2 SV=1
Tpm3	Tropomyosin alpha-3 chain OS=Mus musculus OX=10090 GN=Tpm3 PE=1 SV=1
	Protein disulfide-isomerase A3 (Fragment) OS=Mus musculus OX=10090 GN=Pdia3 PE=1 SV=1	6.64
Atp5c1	ATP synthase subunit gamma OS=Mus musculus OX=10090 GN=Atp5c1 PE=1 SV=1	6.64
Tuba1a	Tubulin alpha-1A chain OS=Mus musculus OX=10090 GN=Tuba1a PE=1 SV=1	6.64
Grpel1	GrpE protein homolog OS=Mus musculus OX=10090 GN=Grpel1 PE=2 SV=1
	Myoferlin OS=Mus musculus OX=10090 GN=Myof PE=1 SV=2
Rpl21	60S ribosomal protein L21 OS=Mus musculus OX=10090 GN=Rpl21 PE=1 SV=3	6.64
Hist1h1d	Histone H1.3 OS=Mus musculus OX=10090 GN=Hist1h1d PE=1 SV=2
	Elongation factor 1-delta (Fragment) OS=Mus musculus OX=10090 GN=Eef1d PE=1 SV=1
Prdx5	Prdx5 protein (Fragment) OS=Mus musculus OX=10090 GN=Prdx5 PE=2 SV=1	6.64
Mrpl49	39S ribosomal protein L49, mitochondrial OS=Mus musculus OX=10090 GN=Mrpl49 PE=1 SV=1	5.02
Hist1h3h; Hist1h3i	Histone H3 (Fragment) OS=Mus musculus OX=10090 GN=Hist1h3i PE=2 SV=1	6.64
Nme1	Nucleoside diphosphate kinase OS=Mus musculus OX=10090 GN=Nme1 PE=1 SV=1	6.64
Tomm22	Mitochondrial import receptor subunit TOM22 homolog OS=Mus musculus OX=10090 GN=Tomm22 PE=1 SV=3	4.99
Mrpl9	Mitochondrial ribosomal protein L9 OS=Mus musculus OX=10090 GN=Mrpl9 PE=1 SV=1	4.92
Atp2a1	Sarcoplasmic/endoplasmic reticulum calcium ATPase 1 OS=Mus musculus OX=10090 GN=Atp2a1 PE=1 SV=1	6.64
Igf2bp3	Insulin-like growth factor 2 mRNA-binding protein 3 OS=Mus musculus OX=10090 GN=Igf2bp3 PE=1 SV=1	6.64
Ech1	Delta(3,5)-Delta(2,4)-dienoyl-CoA isomerase, mitochondrial OS=Mus musculus OX=10090 GN=Ech1 PE=1 SV=1	2.73
Ppt1	Palmitoyl-protein thioesterase OS=Mus musculus OX=10090 GN=Ppt1 PE=2 SV=1	6.64
Hdhd3	Haloacid dehalogenase-like hydrolase domain-containing protein 3 OS=Mus musculus OX=10090 GN=Hdhd3 PE=1 SV=1	6.64
Arl6ip5	PRA1 family protein 3 OS=Mus musculus OX=10090 GN=Arl6ip5 PE=1 SV=2	3.59
2008-09-01	Septin-8 OS=Mus musculus OX=10090 GN=Sept8 PE=1 SV=1	6.64
Acot1	Acot1 protein (Fragment) OS=Mus musculus OX=10090 GN=Acot1 PE=2 SV=1
Rab1b	RAB1B, member RAS oncogene family, isoform CRA_c OS=Mus musculus OX=10090 GN=Rab1b PE=1 SV=1	6.64
Micu1	Calcium uptake protein 1, mitochondrial OS=Mus musculus OX=10090 GN=Micu1 PE=1 SV=1	6.64
Mmgt1	Membrane magnesium transporter 1 OS=Mus musculus OX=10090 GN=Mmgt1 PE=1 SV=1	6.64
Higd2a	HIG1 domain family member 2A OS=Mus musculus OX=10090 GN=Higd2a PE=3 SV=1	6.64
Idh3g	Isocitrate dehydrogenase [NAD] subunit, mitochondrial OS=Mus musculus OX=10090 GN=Idh3g PE=1 SV=1	6.64
Ktn1	Kinectin OS=Mus musculus OX=10090 GN=Ktn1 PE=1 SV=1	6.64
Fam82a2; Rmdn3	Regulator of microtubule dynamics protein 3 OS=Mus musculus OX=10090 GN=Rmdn3 PE=1 SV=2	6.64
Abhd12	Monoacylglycerol lipase ABHD12 OS=Mus musculus OX=10090 GN=Abhd12 PE=1 SV=2	6.64
Acot7	Cytosolic acyl coenzyme A thioester hydrolase OS=Mus musculus OX=10090 GN=Acot7 PE=1 SV=1	3.87
Serpinf1	Pigment epithelium-derived factor OS=Mus musculus OX=10090 GN=Serpinf1 PE=1 SV=2	6.64
Ccbl2; Kyat3	Kynurenine--oxoglutarate transaminase 3 OS=Mus musculus OX=10090 GN=Kyat3 PE=1 SV=1	6.64
	Uveal autoantigen with coiled-coil domains and ankyrin repeats (Fragment) OS=Mus musculus OX=10090 GN=Uaca PE=1 SV=1	3.7
Hax1	HCLS1-associated protein X-1 OS=Mus musculus OX=10090 GN=Hax1 PE=1 SV=1	6.64
Alg2	Alpha-1,3/1,6-mannosyltransferase ALG2 OS=Mus musculus OX=10090 GN=Alg2 PE=1 SV=2	6.64
Dnajc11	DnaJ homolog subfamily C member 11 OS=Mus musculus OX=10090 GN=Dnajc11 PE=1 SV=2	2.79
Ddx3x	Ddx3x protein OS=Mus musculus OX=10090 GN=Ddx3x PE=2 SV=1	6.64
Sdf2	Stromal cell-derived factor 2 OS=Mus musculus OX=10090 GN=Sdf2 PE=1 SV=1	3.95
Ywhah	14-3-3 protein eta OS=Mus musculus OX=10090 GN=Ywhah PE=1 SV=2	6.64
Mrps18c	28S ribosomal protein S18c, mitochondrial OS=Mus musculus OX=10090 GN=Mrps18c PE=1 SV=1	6.64
	Glutaredoxin-related protein 5, mitochondrial OS=Mus musculus OX=10090 GN=Glrx5 PE=1 SV=1	6.64
Mcat	Malonyl-CoA-acyl carrier protein transacylase, mitochondrial OS=Mus musculus OX=10090 GN=Mcat PE=1 SV=3	6.64
Gm9392	Rap1A-retro1 OS=Mus musculus OX=10090 GN=Gm9392 PE=2 SV=1
Ezr	Uncharacterized protein OS=Mus musculus OX=10090 GN=Ezr PE=2 SV=1	6.64
Lepre1; P3h1	Prolyl 3-hydroxylase 1 OS=Mus musculus OX=10090 GN=P3h1 PE=1 SV=2	2.83
Eci2	Enoyl-CoA delta isomerase 2, mitochondrial OS=Mus musculus OX=10090 GN=Eci2 PE=1 SV=2	2.57
1700021F05Rik	Protein 1700021F05Rik OS=Mus musculus OX=10090 GN=1700021F05Rik PE=1 SV=2	6.64
Agk	Acylglycerol kinase, mitochondrial OS=Mus musculus OX=10090 GN=Agk PE=1 SV=1	6.64
Bnip1	Vesicle transport protein SEC20 OS=Mus musculus OX=10090 GN=Bnip1 PE=1 SV=1	6.64
Apoa1bp; Naxe	NAD(P)H-hydrate epimerase OS=Mus musculus OX=10090 GN=Naxe PE=1 SV=1	6.64
Fabp5	Fatty acid binding protein 5, epidermal OS=Mus musculus OX=10090 GN=Fabp5 PE=1 SV=1	2
Ccdc115	Coiled-coil domain-containing protein 115 OS=Mus musculus OX=10090 GN=Ccdc115 PE=1 SV=1	6.64
Ecsit	Evolutionarily conserved signaling intermediate in Toll pathway, mitochondrial OS=Mus musculus OX=10090 GN=Ecsit PE=1 SV=2	2.88
Ears2	Probable glutamate--tRNA ligase, mitochondrial OS=Mus musculus OX=10090 GN=Ears2 PE=1 SV=1	1.78
Dnajc3	DnaJ homolog subfamily C member 3 OS=Mus musculus OX=10090 GN=Dnajc3 PE=1 SV=1	6.64
1810063B05Rik; Coa6	Cytochrome c oxidase assembly factor 6 homolog OS=Mus musculus OX=10090 GN=Coa6 PE=1 SV=1	3.95
Noa1	Nitric oxide-associated protein 1 OS=Mus musculus OX=10090 GN=Noa1 PE=1 SV=1	6.64
Suox	Sulfite oxidase, mitochondrial OS=Mus musculus OX=10090 GN=Suox PE=1 SV=2	6.64
Cnpy4	Protein canopy homolog 4 OS=Mus musculus OX=10090 GN=Cnpy4 PE=1 SV=1	6.64
Mrpl30	39S ribosomal protein L30, mitochondrial OS=Mus musculus OX=10090 GN=Mrpl30 PE=1 SV=1	3.93
Gpnmb	Uncharacterized protein OS=Mus musculus OX=10090 GN=Gpnmb PE=2 SV=1	6.64
Grpel2	GrpE protein homolog 2, mitochondrial OS=Mus musculus OX=10090 GN=Grpel2 PE=2 SV=2	6.64
Aars2	Alanine--tRNA ligase, mitochondrial OS=Mus musculus OX=10090 GN=Aars2 PE=1 SV=1	2.75
Efemp1	EGF-containing fibulin-like extracellular matrix protein 1 OS=Mus musculus OX=10090 GN=Efemp1 PE=1 SV=1	6.64
Rab2a	RAB2, member RAS oncogene family OS=Mus musculus OX=10090 GN=Rab2a PE=1 SV=1	6.64
Sqstm1	Sequestosome-1 OS=Mus musculus OX=10090 GN=Sqstm1 PE=1 SV=1	6.64
Pdcd6ip	MKIAA1375 protein (Fragment) OS=Mus musculus OX=10090 GN=Pdcd6ip PE=2 SV=1	6.64
Mrps18a	28S ribosomal protein S18a, mitochondrial OS=Mus musculus OX=10090 GN=Mrps18a PE=2 SV=1	6.64
Hip1	Huntingtin-interacting protein 1 OS=Mus musculus OX=10090 GN=Hip1 PE=1 SV=2	6.64
Tcp1	T-complex protein 1 subunit alpha OS=Mus musculus OX=10090 GN=Tcp1 PE=1 SV=3	0.47
Fkbp3	Peptidyl-prolyl cis-trans isomerase FKBP3 OS=Mus musculus OX=10090 GN=Fkbp3 PE=1 SV=2	6.64
Macrod1	ADP-ribose glycohydrolase MACROD1 OS=Mus musculus OX=10090 GN=Macrod1 PE=1 SV=2	6.64
Mrpl10	39S ribosomal protein L10, mitochondrial OS=Mus musculus OX=10090 GN=Mrpl10 PE=1 SV=2	6.64
Efha1; Micu2	Calcium uptake protein 2, mitochondrial OS=Mus musculus OX=10090 GN=Micu2 PE=1 SV=2	6.64
Me2	NAD-dependent malic enzyme, mitochondrial OS=Mus musculus OX=10090 GN=Me2 PE=1 SV=1	6.64
Grb10	Growth factor receptor-bound protein 10 OS=Mus musculus OX=10090 GN=Grb10 PE=1 SV=1	0.7
Eprs	Glutamyl-prolyl-tRNA synthetase OS=Mus musculus OX=10090 GN=Eprs PE=2 SV=1	6.64
Qrsl1	Glutamyl-tRNA(Gln) amidotransferase subunit A, mitochondrial OS=Mus musculus OX=10090 GN=Qrsl1 PE=1 SV=1	6.64
Nap1l4	Uncharacterized protein OS=Mus musculus OX=10090 GN=Nap1l4 PE=2 SV=1	6.64
Fxr1	Fragile X mental retardation syndrome-related protein 1 OS=Mus musculus OX=10090 GN=Fxr1 PE=1 SV=2	6.64
	Glycosylated lysosomal membrane protein OS=Mus musculus OX=10090 GN=Glmp PE=1 SV=1	6.64
Ngrn	Neugrin OS=Mus musculus OX=10090 GN=Ngrn PE=2 SV=3	2.45
Vamp3	Vesicle-associated membrane protein 3 OS=Mus musculus OX=10090 GN=Vamp3 PE=1 SV=1	6.64
	Protein enabled homolog OS=Mus musculus OX=10090 GN=Enah PE=1 SV=1	6.64
Golim4	Golgi integral membrane protein 4 OS=Mus musculus OX=10090 GN=Golim4 PE=1 SV=1	6.64
Col6a2	Collagen alpha-2(VI) chain OS=Mus musculus OX=10090 GN=Col6a2 PE=1 SV=3	6.64
Dbn1	Uncharacterized protein OS=Mus musculus OX=10090 GN=Dbn1 PE=2 SV=1	6.64
Flot2	Flotillin-2 OS=Mus musculus OX=10090 GN=Flot2 PE=1 SV=2	2.09
Carkd; Naxd	ATP-dependent (S)-NAD(P)H-hydrate dehydratase OS=Mus musculus OX=10090 GN=Naxd PE=1 SV=1	6.64
Snx12	Sorting nexin 12, isoform CRA_b OS=Mus musculus OX=10090 GN=Snx12 PE=1 SV=1	6.64
	Supervillin OS=Mus musculus OX=10090 GN=Svil PE=1 SV=1	6.64
Gstm1	Glutathione S-transferase Mu 1 OS=Mus musculus OX=10090 GN=Gstm1 PE=1 SV=2	6.64
Dnajc10	DnaJ homolog subfamily C member 10 OS=Mus musculus OX=10090 GN=Dnajc10 PE=1 SV=2	6.64
Stt3b	Dolichyl-diphosphooligosaccharide--protein glycosyltransferase subunit STT3B OS=Mus musculus OX=10090 GN=Stt3b PE=1 SV=1	6.64
Clpb	ClpB caseinolytic peptidase B homolog (E. coli), isoform CRA_c OS=Mus musculus OX=10090 GN=Clpb PE=1 SV=1	6.64
Naglu	Alpha-N-acetylglucosaminidase OS=Mus musculus OX=10090 GN=Naglu PE=1 SV=1	6.64
	5'-nucleotidase domain-containing 2 OS=Mus musculus OX=10090 GN=Nt5dc2 PE=1 SV=1	6.64
Ndc1; Tmem48	Nucleoporin NDC1 OS=Mus musculus OX=10090 GN=Ndc1 PE=1 SV=1	6.64
Agps	Alkylglycerone-phosphate synthase OS=Mus musculus OX=10090 GN=Agps PE=1 SV=1	2.41
Dip2b	Disco-interacting protein 2 homolog B OS=Mus musculus OX=10090 GN=Dip2b PE=1 SV=1	6.64
Itpr3	Itpr3 protein (Fragment) OS=Mus musculus OX=10090 GN=Itpr3 PE=2 SV=1	6.64
Ptgis	Prostacyclin synthase OS=Mus musculus OX=10090 GN=Ptgis PE=1 SV=1	2.8
Tomm40	Mitochondrial import receptor subunit TOM40 homolog OS=Mus musculus OX=10090 GN=Tomm40 PE=1 SV=3	6.64
Cisd1	CDGSH iron-sulfur domain-containing protein 1 OS=Mus musculus OX=10090 GN=Cisd1 PE=1 SV=1	3.69
Minos1	MICOS complex subunit Mic10 OS=Mus musculus OX=10090 GN=Micos10 PE=1 SV=1	6.64
Ctsb	Cathepsin B OS=Mus musculus OX=10090 GN=Ctsb PE=1 SV=2	6.64
	Intersectin-1 OS=Mus musculus OX=10090 GN=Itsn1 PE=1 SV=1	1.52
Aup1	Aup1 protein OS=Mus musculus OX=10090 GN=Aup1 PE=2 SV=1	6.64
	Isoleucine--tRNA ligase, mitochondrial OS=Mus musculus OX=10090 GN=Iars2 PE=1 SV=1	2.56
	Caveolin-1 OS=Mus musculus OX=10090 GN=Cav1 PE=1 SV=1	6.64
Triap1	TP53-regulated inhibitor of apoptosis 1 OS=Mus musculus OX=10090 GN=Triap1 PE=1 SV=1	6.64
Csda; Ybx3	Y-box-binding protein 3 OS=Mus musculus OX=10090 GN=Ybx3 PE=1 SV=2	6.64
Kdelc2	Protein O-glucosyltransferase 3 OS=Mus musculus OX=10090 GN=Kdelc2 PE=1 SV=1	6.64
Eif3a	Eukaryotic translation initiation factor 3 subunit A OS=Mus musculus OX=10090 GN=Eif3a PE=1 SV=5	6.64
Grsf1	G-rich sequence factor 1 OS=Mus musculus OX=10090 GN=Grsf1 PE=1 SV=1	6.64
Slc1a5	Amino acid transporter OS=Mus musculus OX=10090 GN=Slc1a5 PE=1 SV=1	6.64
Soat1	Sterol O-acyltransferase 1 OS=Mus musculus OX=10090 GN=Soat1 PE=1 SV=2	6.64
Diablo	Diablo homolog, mitochondrial OS=Mus musculus OX=10090 GN=Diablo PE=1 SV=2	6.64
Banf1	Barrier-to-autointegration factor OS=Mus musculus OX=10090 GN=Banf1 PE=1 SV=1	6.64
	Leukocyte surface antigen CD47 OS=Mus musculus OX=10090 GN=Cd47 PE=1 SV=1	6.64
Acp6	Lysophosphatidic acid phosphatase type 6 OS=Mus musculus OX=10090 GN=Acp6 PE=1 SV=1	6.64
Gfer	FAD-linked sulfhydryl oxidase ALR OS=Mus musculus OX=10090 GN=Gfer PE=1 SV=2	6.64
Ilvbl	Acetolactate synthase-like protein OS=Mus musculus OX=10090 GN=Ilvbl PE=1 SV=1	6.64
Tmx2	Thioredoxin-related transmembrane protein 2 OS=Mus musculus OX=10090 GN=Tmx2 PE=1 SV=1	2.28
Cpt1a	Uncharacterized protein OS=Mus musculus OX=10090 GN=Cpt1a PE=2 SV=1	6.64
Ndufb5	Uncharacterized protein OS=Mus musculus OX=10090 GN=Ndufb5 PE=2 SV=1	6.64
Sgpp1	Sphingosine-1-phosphate phosphatase 1 OS=Mus musculus OX=10090 GN=Sgpp1 PE=1 SV=1	6.64
Ndufb9	NADH dehydrogenase [ubiquinone] 1 beta subcomplex subunit 9 OS=Mus musculus OX=10090 GN=Ndufb9 PE=1 SV=3	6.64
Arf6	ADP-ribosylation factor 6 OS=Mus musculus OX=10090 GN=Arf6 PE=1 SV=2	6.64
Purb	Transcriptional activator protein Pur-beta OS=Mus musculus OX=10090 GN=Purb PE=1 SV=3	6.64
	Threonine--tRNA ligase, mitochondrial OS=Mus musculus OX=10090 GN=Tars2 PE=1 SV=1	6.64
Ddx21	Ddx21 protein (Fragment) OS=Mus musculus OX=10090 GN=Ddx21 PE=1 SV=1	-3.5
Psma6	Proteasome subunit alpha type-6 OS=Mus musculus OX=10090 GN=Psma6 PE=1 SV=1	6.64
Mccc2	Methylcrotonoyl-CoA carboxylase beta chain, mitochondrial OS=Mus musculus OX=10090 GN=Mccc2 PE=1 SV=1	6.64
Fahd1	Acylpyruvase FAHD1, mitochondrial OS=Mus musculus OX=10090 GN=Fahd1 PE=1 SV=2	6.64
Ssr3	Signal sequence receptor, gamma, isoform CRA_a OS=Mus musculus OX=10090 GN=Ssr3 PE=2 SV=1	6.64
Rab8a	Uncharacterized protein OS=Mus musculus OX=10090 GN=Rab8a PE=2 SV=1	6.64
Ap1b1	AP complex subunit beta OS=Mus musculus OX=10090 GN=Ap1b1 PE=2 SV=1	6.64
Hrsp12; Rida	2-iminobutanoate/2-iminopropanoate deaminase OS=Mus musculus OX=10090 GN=Rida PE=1 SV=3	6.64
Fndc3b	Fibronectin type III domain-containing protein 3B OS=Mus musculus OX=10090 GN=Fndc3b PE=1 SV=1	6.64
Degs1	Sphingolipid delta(4)-desaturase DES1 OS=Mus musculus OX=10090 GN=Degs1 PE=1 SV=1	6.64
	Tudor and KH domain-containing protein OS=Mus musculus OX=10090 GN=Tdrkh PE=1 SV=1	6.64
	Armadillo repeat-containing protein 10 OS=Mus musculus OX=10090 GN=Armc10 PE=1 SV=1	6.64
Wdr1	Uncharacterized protein OS=Mus musculus OX=10090 GN=Wdr1 PE=2 SV=1	1.72
Pdp1	Ppm2c protein OS=Mus musculus OX=10090 GN=Pdp1 PE=2 SV=1	6.64
Chmp6	Chromatin modifying protein 6 OS=Mus musculus OX=10090 GN=Chmp6 PE=1 SV=1	0.11
Ndufs7	NADH dehydrogenase [ubiquinone] iron-sulfur protein 7, mitochondrial OS=Mus musculus OX=10090 GN=Ndufs7 PE=1 SV=1	6.64
Use1	Embryonic development factor 2 (Fragment) OS=Mus musculus OX=10090 GN=Use1 PE=2 SV=1	3.42
Zmpste24	Zinc metallopeptidase, STE24 homolog (S. cerevisiae) OS=Mus musculus OX=10090 GN=Zmpste24 PE=1 SV=1	1.91
Rcn2	Uncharacterized protein OS=Mus musculus OX=10090 GN=Rcn2 PE=2 SV=1	6.64
Vamp2	Vesicle-associated membrane protein 2 OS=Mus musculus OX=10090 GN=Vamp2 PE=1 SV=1
Rab5a	Ras-related protein Rab-5A OS=Mus musculus OX=10090 GN=Rab5a PE=1 SV=1	-0.04
	RIKEN cDNA 0610012G03 gene OS=Mus musculus OX=10090 GN=0610012G03Rik PE=1 SV=1	6.64
Acsl5	Acyl-CoA synthetase long-chain family member 5, isoform CRA_b OS=Mus musculus OX=10090 GN=Acsl5 PE=1 SV=1	6.64
	Alpha-soluble NSF attachment protein OS=Mus musculus OX=10090 GN=Napa PE=1 SV=1	6.64
Chpf2	Hexosyltransferase OS=Mus musculus OX=10090 GN=Chpf2 PE=2 SV=1	6.64
Mtif2	Translation initiation factor IF-2, mitochondrial OS=Mus musculus OX=10090 GN=Mtif2 PE=1 SV=2	6.64
Pdk3	[Pyruvate dehydrogenase (acetyl-transferring)] kinase isozyme 3, mitochondrial OS=Mus musculus OX=10090 GN=Pdk3 PE=1 SV=1	6.64
Atp13a1	Manganese-transporting ATPase 13A1 OS=Mus musculus OX=10090 GN=Atp13a1 PE=1 SV=2	6.64
Mrpl35	39S ribosomal protein L35, mitochondrial OS=Mus musculus OX=10090 GN=Mrpl35 PE=2 SV=1	6.64
Stmn1	Stathmin OS=Mus musculus OX=10090 GN=Stmn1 PE=2 SV=1	6.64
Chmp5	Charged multivesicular body protein 5 OS=Mus musculus OX=10090 GN=Chmp5 PE=1 SV=1	6.64
	Signal peptidase complex catalytic subunit SEC11 OS=Mus musculus OX=10090 GN=Sec11a PE=1 SV=1	6.64
Magt1	Magnesium transporter protein 1 OS=Mus musculus OX=10090 GN=Magt1 PE=1 SV=1	6.64
Ctnna2	Catenin (Cadherin associated protein), alpha 2, isoform CRA_c OS=Mus musculus OX=10090 GN=Ctnna2 PE=1 SV=1	6.64
Farsa	Farsla protein OS=Mus musculus OX=10090 GN=Farsa PE=2 SV=1	1.19
Elovl1	Elongation of very long chain fatty acids protein 1 OS=Mus musculus OX=10090 GN=Elovl1 PE=1 SV=1	6.64
	Carnitine O-acetyltransferase (Fragment) OS=Mus musculus OX=10090 GN=Crat PE=1 SV=2	1.78
Vamp8	Vesicle-associated membrane protein 8 OS=Mus musculus OX=10090 GN=Vamp8 PE=1 SV=1	6.64
	Long-chain-fatty-acid--CoA ligase 1 OS=Mus musculus OX=10090 GN=Acsl1 PE=1 SV=1	6.64
2005-09-01	Septin-5 OS=Mus musculus OX=10090 GN=Sept5 PE=1 SV=2	6.64
Faf2	FAS-associated factor 2 OS=Mus musculus OX=10090 GN=Faf2 PE=1 SV=2	6.64
Ap2b1	AP complex subunit beta OS=Mus musculus OX=10090 GN=Ap2b1 PE=2 SV=1	6.64
Taok1	MCG124812 OS=Mus musculus OX=10090 GN=Taok1 PE=1 SV=1	6.64
Exog	Nuclease EXOG, mitochondrial OS=Mus musculus OX=10090 GN=Exog PE=1 SV=1	6.64
	Protein Mpv17 OS=Mus musculus OX=10090 GN=Mpv17 PE=1 SV=1	6.64
Slc39a7	Solute carrier family 39 OS=Mus musculus OX=10090 GN=Slc39a7 PE=1 SV=1	0.88
Ndufs2	NADH dehydrogenase [ubiquinone] iron-sulfur protein 2, mitochondrial OS=Mus musculus OX=10090 GN=Ndufs2 PE=1 SV=1	1.7
Zc3h15	Zinc finger CCCH domain-containing protein 15 OS=Mus musculus OX=10090 GN=Zc3h15 PE=1 SV=2	6.64
Samm50	Sorting and assembly machinery component 50 homolog OS=Mus musculus OX=10090 GN=Samm50 PE=1 SV=1	6.64
Thbs1	Uncharacterized protein OS=Mus musculus OX=10090 GN=Thbs1 PE=2 SV=1	2.4
Afg3l1	AFG3-like protein 1 OS=Mus musculus OX=10090 GN=Afg3l1 PE=1 SV=2	6.64
Fus	Uncharacterized protein OS=Mus musculus OX=10090 PE=2 SV=1	1.98
Crlf1	Cytokine receptor-like factor 1 OS=Mus musculus OX=10090 GN=Crlf1 PE=1 SV=1	6.64
Gosr2	Golgi SNAP receptor complex member 2 OS=Mus musculus OX=10090 GN=Gosr2 PE=1 SV=1	6.64
Chmp4b	Charged multivesicular body protein 4b OS=Mus musculus OX=10090 GN=Chmp4b PE=1 SV=2	0.18
Pdgfra	Platelet-derived growth factor receptor alpha OS=Mus musculus OX=10090 GN=Pdgfra PE=1 SV=3	6.64
	Glutaminase kidney isoform, mitochondrial (Fragment) OS=Mus musculus OX=10090 GN=Gls PE=1 SV=1	6.64
Chchd5	Coiled-coil-helix-coiled-coil-helix domain containing 5 OS=Mus musculus OX=10090 GN=Chchd5 PE=1 SV=1	6.64
Eif4g1	Eukaryotic translation initiation factor 4 gamma 1 OS=Mus musculus OX=10090 GN=Eif4g1 PE=1 SV=1	6.64
Gdi1	Rab GDP dissociation inhibitor alpha OS=Mus musculus OX=10090 GN=Gdi1 PE=1 SV=3
D2hgdh	D-2-hydroxyglutarate dehydrogenase, mitochondrial OS=Mus musculus OX=10090 GN=D2hgdh PE=1 SV=3	6.64
Atic	Bifunctional purine biosynthesis protein PURH OS=Mus musculus OX=10090 GN=Atic PE=1 SV=2	6.64
Tamm41	Phosphatidate cytidylyltransferase, mitochondrial OS=Mus musculus OX=10090 GN=Tamm41 PE=1 SV=1	6.64
Angptl1	Angiopoietin-related protein 1 OS=Mus musculus OX=10090 GN=Angptl1 PE=2 SV=1	6.64
Rars2	Probable arginine--tRNA ligase, mitochondrial OS=Mus musculus OX=10090 GN=Rars2 PE=1 SV=1	-0.47
Macf1	Microtubule-actin cross-linking factor 1 OS=Mus musculus OX=10090 GN=Macf1 PE=1 SV=1	6.64
Lman2	Uncharacterized protein OS=Mus musculus OX=10090 PE=2 SV=1	6.64
Hnrnph2	Heterogeneous nuclear ribonucleoprotein H2 OS=Mus musculus OX=10090 GN=Hnrnph2 PE=1 SV=1	-6.64
Sub1	Activated RNA polymerase II transcriptional coactivator p15 OS=Mus musculus OX=10090 GN=Sub1 PE=1 SV=3	6.64
Lsg1	Large subunit GTPase 1 homolog OS=Mus musculus OX=10090 GN=Lsg1 PE=1 SV=2	2.91
	GRB10-interacting GYF protein 2 OS=Mus musculus OX=10090 GN=Gigyf2 PE=1 SV=1	6.64
Gpi1	Glucose-6-phosphate isomerase OS=Mus musculus OX=10090 GN=Gpi PE=1 SV=4	6.64
Stx16	Syntaxin-16 OS=Mus musculus OX=10090 GN=Stx16 PE=1 SV=3	6.64
Tpt1	Translationally-controlled tumor protein OS=Mus musculus OX=10090 GN=Tpt1 PE=1 SV=1	-0.55
Rhot2	Mitochondrial Rho GTPase 2 OS=Mus musculus OX=10090 GN=Rhot2 PE=1 SV=1	1.82
Psma7	Proteasome subunit alpha type OS=Mus musculus OX=10090 GN=Psma7 PE=2 SV=1
Pdp2	MCG53395 OS=Mus musculus OX=10090 GN=Pdp2 PE=1 SV=1	6.64
Tor1aip2	Torsin-1A-interacting protein 2 OS=Mus musculus OX=10090 GN=Tor1aip2 PE=1 SV=1	1.47
Ehd3	EH domain-containing protein 3 OS=Mus musculus OX=10090 GN=Ehd3 PE=1 SV=2	6.64
Rab5b	RAB5B, member RAS oncogene family OS=Mus musculus OX=10090 GN=Rab5b PE=1 SV=1	6.64
Actr1b	Beta-centractin OS=Mus musculus OX=10090 GN=Actr1b PE=1 SV=1	6.64
Ctbs	Chitobiase, di-N-acetyl-, isoform CRA_a OS=Mus musculus OX=10090 GN=Ctbs PE=2 SV=1	3.18
Timm17b	Mitochondrial import inner membrane translocase subunit TIM17 OS=Mus musculus OX=10090 GN=Timm17b PE=1 SV=1	6.64
Pex14	Peroxisomal membrane protein PEX14 OS=Mus musculus OX=10090 GN=Pex14 PE=1 SV=1	6.64
Plin3	Perilipin-3 OS=Mus musculus OX=10090 GN=Plin3 PE=1 SV=1	6.64
Arfgap1	ADP-ribosylation factor GTPase-activating protein 1 OS=Mus musculus OX=10090 GN=Arfgap1 PE=1 SV=1
Timm23	Mitochondrial import inner membrane translocase subunit TIM23 OS=Mus musculus OX=10090 GN=Gm10273 PE=1 SV=1	6.64
Mpp6	MAGUK p55 subfamily member 6 OS=Mus musculus OX=10090 GN=Mpp6 PE=1 SV=1	6.64
Taok3	Serine/threonine-protein kinase TAO3 OS=Mus musculus OX=10090 GN=Taok3 PE=1 SV=1	6.64
Cuta	Protein CutA OS=Mus musculus OX=10090 GN=Cuta PE=1 SV=3	6.64
Dpy30	Protein dpy-30 homolog OS=Mus musculus OX=10090 GN=Dpy30 PE=1 SV=1	6.64
Gfm2	Ribosome-releasing factor 2, mitochondrial OS=Mus musculus OX=10090 GN=Gfm2 PE=1 SV=2	6.64
Lims1	LIM and senescent cell antigen-like-containing domain protein OS=Mus musculus OX=10090 GN=Lims1 PE=1 SV=1	6.64
	Serine (or cysteine) peptidase inhibitor, clade B, member 6a (Fragment) OS=Mus musculus OX=10090 GN=Serpinb6a PE=1 SV=1	6.64
Psmc3	Uncharacterized protein OS=Mus musculus OX=10090 GN=Psmc3 PE=2 SV=1	1.33
Adam10	Disintegrin and metalloproteinase domain-containing protein 10 OS=Mus musculus OX=10090 GN=Adam10 PE=1 SV=2	6.64
Fam82b; Rmdn1	Regulator of microtubule dynamics protein 1 OS=Mus musculus OX=10090 GN=Rmdn1 PE=1 SV=2	6.64
Ssc5d	Soluble scavenger receptor cysteine-rich domain-containing protein SSC5D OS=Mus musculus OX=10090 GN=Ssc5d PE=1 SV=1	6.64
	Coiled-coil domain-containing protein 127 (Fragment) OS=Mus musculus OX=10090 GN=Ccdc127 PE=1 SV=1	6.64
Capns1	Calpain small subunit 1 OS=Mus musculus OX=10090 GN=Capns1 PE=1 SV=1	-0.95
Ap2m1	MKIAA0109 protein (Fragment) OS=Mus musculus OX=10090 GN=Ap2m1 PE=2 SV=1	6.64
Prkar2b	cAMP-dependent protein kinase type II-beta regulatory subunit OS=Mus musculus OX=10090 GN=Prkar2b PE=1 SV=3	6.64
Gas7	Growth arrest-specific protein 7 OS=Mus musculus OX=10090 GN=Gas7 PE=1 SV=1	6.64
Ppic	Peptidyl-prolyl cis-trans isomerase C OS=Mus musculus OX=10090 GN=Ppic PE=1 SV=1	3.12
	Paraplegin OS=Mus musculus OX=10090 GN=Spg7 PE=1 SV=1	6.64
Mff	Mitochondrial fission factor OS=Mus musculus OX=10090 GN=Mff PE=1 SV=1	6.64
Fis1	Mitochondrial fission 1 protein OS=Mus musculus OX=10090 GN=Fis1 PE=1 SV=1	6.64
	SURF1-like protein (Fragment) OS=Mus musculus OX=10090 GN=Surf1 PE=1 SV=1	6.64
Tmem126a	Transmembrane protein 126A OS=Mus musculus OX=10090 GN=Tmem126a PE=1 SV=1	6.64
	26S proteasome regulatory subunit 6B OS=Mus musculus OX=10090 GN=Psmc4 PE=1 SV=1	6.64
	Growth arrest-specific protein 1 OS=Mus musculus OX=10090 GN=Gas1 PE=1 SV=1	0.61
Specc1	Cytospin-B OS=Mus musculus OX=10090 GN=Specc1 PE=1 SV=1	6.64
Bcl2l13	Bcl-2-like protein 13 OS=Mus musculus OX=10090 GN=Bcl2l13 PE=1 SV=2	6.64
Exd2	Exonuclease 3'-5' domain-containing protein 2 OS=Mus musculus OX=10090 GN=Exd2 PE=1 SV=2	6.64
Acsl3	Long-chain-fatty-acid--CoA ligase 3 OS=Mus musculus OX=10090 GN=Acsl3 PE=1 SV=1	0.41
Adamts1	Uncharacterized protein OS=Mus musculus OX=10090 GN=Adamts1 PE=2 SV=1	6.64
	Actin-related protein 3 (Fragment) OS=Mus musculus OX=10090 GN=Actr3 PE=1 SV=1	6.64
Ndufa13	NADH dehydrogenase [ubiquinone] 1 alpha subcomplex subunit 13 OS=Mus musculus OX=10090 GN=Ndufa13 PE=1 SV=3	6.64
	Adrenodoxin, mitochondrial (Fragment) OS=Mus musculus OX=10090 GN=Fdx1 PE=1 SV=1	6.64
Galnt2	Polypeptide N-acetylgalactosaminyltransferase (Fragment) OS=Mus musculus OX=10090 PE=2 SV=1	6.64
Drg1	Developmentally-regulated GTP-binding protein 1 OS=Mus musculus OX=10090 GN=Drg1 PE=1 SV=1	6.64
Stx7	Uncharacterized protein OS=Mus musculus OX=10090 GN=Stx7 PE=2 SV=1	6.64
Commd3	COMM domain-containing protein 3 OS=Mus musculus OX=10090 GN=Commd3 PE=1 SV=1	6.64
Cdk5rap1	CDK5 regulatory subunit-associated protein 1 OS=Mus musculus OX=10090 GN=Cdk5rap1 PE=2 SV=2	6.64
Stom	Erythrocyte band 7 integral membrane protein OS=Mus musculus OX=10090 GN=Stom PE=1 SV=3
[truncated: 500 more rows]

## Sheet: CRLS1KO severe CL defect
Genes	ProteinDescriptions	log2 ratio Patient/WT	Adj.Pvalue
[truncated: 1,894 more rows]
